# Supplementary material for: Transfer of modified gut viromes improves symptoms associated with metabolic syndrome in obese male mice
Source: Nat Commun. 2024 Jun 3;15:4704. doi: 10.1038/s41467-024-49152-w (PMC11148109; doi:10.1038/s41467-024-49152-w)
Supplement: Supplementary file 4 — Source Data [file 41467_2024_49152_MOESM4_ESM.xlsx]

## Sheet: Figure 1E
Figure 1E: measure of epididymal white tissue		Mouse_ID	Group	Parameter
Data of measure of epididymal white tissue	1	1	Obese_control	2246
	2	2	Lean_control	1504
	3	3	Lean_control	1640
	4	4	FVT_SDT	2844
	5	5	FVT_ChP	3201
	6	6	Unmodified_FVT	2517
	7	7	FVT_PyT	1930
	8	8	FVT_SDT	1568
	9	9	Lean_control	1694
	10	10	FVT_SDT	1563
	11	11	FVT_ChP	1735
	12	12	FVT_ChP	1649
	13	13	FVT_PyT	1411
	14	14	Obese_control	2510
	15	15	Obese_control	1934
	16	16	Lean_control	1850
	17	17	FVT_SDT	1646
	18	18	FVT_SDT	2381
	19	19	FVT_ChP	2445
	20	20	FVT_ChP	1746
	21	21	Unmodified_FVT	2170
	22	22	Unmodified_FVT	2537
	23	23	Obese_control	1840
	24	24	Lean_control	1790
	25	25	FVT_PyT	3021
	26	26	FVT_PyT	2806
	27	27	FVT_SDT	2250
	28	28	FVT_ChP	2220
	29	29	FVT_ChP	1698
	30	30	Unmodified_FVT	1677
	31	31	FVT_SDT	1560
	32	32	Lean_control	1140
	33	33	FVT_PyT	2213
	34	34	FVT_ChP	2180
	35	35	Unmodified_FVT	2095
	36	36	FVT_SDT	1908
	37	37	FVT_PyT	2892
	38	38	Obese_control	1892
	39	39	Obese_control	1886
	40	40	Obese_control	3120
	41	41	Lean_control	1450
	42	42	FVT_PyT	2182
	43	43	Lean_control	1430
	44	44	Unmodified_FVT	2170
	45	45	Obese_control	2767
	46	46	Unmodified_FVT	1643
	47	47	Unmodified_FVT	2073
	48	48	FVT_PyT	2008

## Sheet: pvalue(lean compare)
Figure 1		group1	group2	n1	n2	statistic	p
	eWat	FVT_ChP	Lean_control	8	8	55	0.015
		FVT_SDT	Lean_control	8	8	49	0.083
		FVT_PyT	Lean_control	8	8	57	0.007
		Unmodified_FVT	Lean_control	8	8	58	0.007
	Weight_gain	FVT_ChP	Lean_control	8	8	63	0.000311
		FVT_SDT	Lean_control	8	8	64	0.000155
		FVT_PyT	Lean_control	8	8	64	0.000155
		Unmodified_FVT	Lean_control	8	8	58	0.005
	tAUC_OGTT_week_18	FVT_ChP	Lean_control	7	8	52	0.006
		FVT_SDT	Lean_control	7	8	56	0.000311
		FVT_PyT	Lean_control	8	8	62	0.000622
		Unmodified_FVT	Lean_control	7	8	55	0.000622
	OGTT_W18_t0	FVT_ChP	Lean_control	8	8	58.5	0.006
		FVT_SDT	Lean_control	8	8	62	0.002
		FVT_PyT	Lean_control	8	8	56.5	0.012
		Unmodified_FVT	Lean_control	8	8	48.5	0.093
	OGTT_W18_t15	FVT_ChP	Lean_control	8	8	56.5	0.012
		FVT_SDT	Lean_control	8	8	63	0.000311
		FVT_PyT	Lean_control	8	8	59	0.003
		Unmodified_FVT	Lean_control	8	8	55	0.015
	OGTT_W18_t30	FVT_ChP	Lean_control	8	8	62	0.002
		FVT_SDT	Lean_control	8	8	64	0.000931
		FVT_PyT	Lean_control	8	8	64	0.000931
		Unmodified_FVT	Lean_control	8	8	62	0.002
	OGTT_W18_t60	FVT_ChP	Lean_control	8	8	51.5	0.045
		FVT_SDT	Lean_control	8	8	64	0.000931
		FVT_PyT	Lean_control	8	8	61	0.003
		Unmodified_FVT	Lean_control	8	8	62	0.002
	OGTT_W18_t90	FVT_ChP	Lean_control	8	8	52.5	0.035
		FVT_SDT	Lean_control	8	8	64	0.000155
		FVT_PyT	Lean_control	8	8	60	0.004
		Unmodified_FVT	Lean_control	8	8	62	0.002
	OGTT_W18_t120	FVT_ChP	Lean_control	8	8	58	0.007
		FVT_SDT	Lean_control	8	8	61.5	0.002
		FVT_PyT	Lean_control	8	8	55.5	0.016
		Unmodified_FVT	Lean_control	8	8	60.5	0.003
	Cumulative_score	FVT_ChP	Lean_control	8	8	63	0.000926
		FVT_SDT	Lean_control	8	8	64	0.000643
		FVT_PyT	Lean_control	8	8	55	0.017
		Unmodified_FVT	Lean_control	8	8	43	0.265
Figure 2		group1	group2	n1	n2	statistic	p
	fat_Dendritic_cells	FVT_ChP	Lean_control	7	6	41	0.002
		FVT_SDT	Lean_control	7	6	40	0.005
		FVT_PyT	Lean_control	8	6	47	0.001
		Unmodified_FVT	Lean_control	8	6	41	0.029
	fat_Macrophages	FVT_ChP	Lean_control	7	6	16	0.534
		FVT_SDT	Lean_control	7	6	20	0.945
		FVT_PyT	Lean_control	8	6	18	0.491
		Unmodified_FVT	Lean_control	8	6	24	1
	fat_M1_macrophages	FVT_ChP	Lean_control	7	6	42	0.001
		FVT_SDT	Lean_control	7	6	42	0.001
		FVT_PyT	Lean_control	8	6	48	0.000666
		Unmodified_FVT	Lean_control	8	6	46	0.003
	fat_B_cells	FVT_ChP	Lean_control	7	6	36	0.035
		FVT_SDT	Lean_control	7	6	35	0.051
		FVT_PyT	Lean_control	8	6	39	0.059
		Unmodified_FVT	Lean_control	8	6	38	0.081
	fat_Th_cells	FVT_ChP	Lean_control	7	7	36	0.165
		FVT_SDT	Lean_control	7	7	32	0.383
		FVT_PyT	Lean_control	8	7	29.5	0.908
		Unmodified_FVT	Lean_control	8	7	14	0.121
	fat_Cytotoxic_T_cells	FVT_ChP	Lean_control	7	7	45	0.011
		FVT_SDT	Lean_control	7	7	39	0.073
		FVT_PyT	Lean_control	8	7	44	0.072
		Unmodified_FVT	Lean_control	8	7	35	0.463
	fat_Central_memory_T_cells_CD8	FVT_ChP	Lean_control	7	7	42	0.026
		FVT_SDT	Lean_control	7	7	48	0.001
		FVT_PyT	Lean_control	8	7	54	0.001
		Unmodified_FVT	Lean_control	8	7	45	0.054
	fat_Effector_memory_T_cells_CD8	FVT_ChP	Lean_control	7	7	15	0.259
		FVT_SDT	Lean_control	7	7	17	0.383
		FVT_PyT	Lean_control	8	7	28	1
		Unmodified_FVT	Lean_control	8	7	33	0.613
	fat_Naive_T_cells_CD8	FVT_ChP	Lean_control	7	7	6	0.018
		FVT_SDT	Lean_control	7	7	6	0.018
		FVT_PyT	Lean_control	8	7	4	0.004
		Unmodified_FVT	Lean_control	8	7	7	0.014
	fat_Central_memory_T_cells_CD4	FVT_ChP	Lean_control	7	7	11	0.097
		FVT_SDT	Lean_control	7	7	29	0.62
		FVT_PyT	Lean_control	8	7	27	0.955
		Unmodified_FVT	Lean_control	8	7	29	0.955
	fat_Effector_memory_T_cells_CD4	FVT_ChP	Lean_control	7	7	30	0.535
		FVT_SDT	Lean_control	7	7	16	0.318
		FVT_PyT	Lean_control	8	7	25	0.779
		Unmodified_FVT	Lean_control	8	7	26	0.867
	fat_Naive_T_cells_CD4	FVT_ChP	Lean_control	7	7	23	0.902
		FVT_SDT	Lean_control	7	7	37	0.128
		FVT_PyT	Lean_control	8	7	39	0.232
		Unmodified_FVT	Lean_control	8	7	38	0.281
Figure 3A: alpha diversity				group1	group2	n1	n2	statistic	p
	Alpha diversity	Arrival	Shannon	FVT_ChP	Lean_control	6	8	29	0.573
			Shannon	FVT_SDT	Lean_control	8	8	26	0.574
			Shannon	FVT_PyT	Lean_control	8	8	20	0.234
			Shannon	Lean_control	Unmodified_FVT	8	7	17	0.232
		Before_fvt	Shannon	FVT_ChP	Lean_control	8	8	0	0.000155
			Shannon	FVT_SDT	Lean_control	8	8	0	0.000155
			Shannon	FVT_PyT	Lean_control	8	8	8	0.01
			Shannon	Lean_control	Unmodified_FVT	8	8	58	0.005
		After_fvt	Shannon	FVT_ChP	Lean_control	7	8	0	0.000311
			Shannon	FVT_SDT	Lean_control	7	8	4	0.004
			Shannon	FVT_PyT	Lean_control	7	8	0	0.000311
			Shannon	Lean_control	Unmodified_FVT	8	5	40	0.002
		Termination	Shannon	FVT_ChP	Lean_control	8	8	0	0.000155
			Shannon	FVT_SDT	Lean_control	7	8	1	0.000622
			Shannon	FVT_PyT	Lean_control	8	8	2	0.000622
			Shannon	Lean_control	Unmodified_FVT	8	8	61	0.001
Figure 3B: beta diversity			Group1	Group2	R2	F	p
	Beta_diversity	arrival	Lean-control	FVT-SDT	0.102	1.591	0.022
			Lean-control	FVT-ChP	0.101	1.351	0.083
			Lean-control	Unmodified-FVT	0.063	0.878	0.57
			Lean-control	FVT-PyT	0.045	0.666	0.966
		Before_fvr	Lean-control	FVT-SDT	0.366	8.072	0.001
			Lean-control	FVT-ChP	0.293	5.804	0.001
			Lean-control	Unmodified-FVT	0.274	5.295	0.001
			Lean-control	FVT-PyT	0.362	7.931	0.001
		After_fvt	Lean-control	FVT-SDT	0.333	6.493	0.001
			Lean-control	FVT-ChP	0.366	6.352	0.001
			Lean-control	Unmodified-FVT	0.298	5.511	0.001
			Lean-control	FVT-PyT	0.315	5.991	0.001
		termination	Lean-control	FVT-SDT	0.274	4.913	0.002
			Lean-control	FVT-ChP	0.271	5.209	0.001
			Lean-control	Unmodified-FVT	0.276	5.333	0.002
			Lean-control	FVT-PyT	0.27	5.188	0.002
Figure 4A: alpha diversity				group1	group2	n1	n2	statistic	p
	Alpha diversity	Arrival	Shannon	FVT_ChP	Lean_control	8	8	40	0.442
			Shannon	FVT_SDT	Lean_control	8	8	42	0.328
			Shannon	FVT_PyT	Lean_control	8	8	31	0.959
			Shannon	Lean_control	Unmodified_FVT	8	8	34	0.878
		After_fvt	Shannon	FVT_ChP	Lean_control	7	8	41	0.152
			Shannon	FVT_SDT	Lean_control	8	8	44	0.234
			Shannon	FVT_PyT	Lean_control	7	8	44	0.072
			Shannon	Lean_control	Unmodified_FVT	8	5	8	0.093
		Termination	Shannon	FVT_ChP	Lean_control	8	8	46	0.161
			Shannon	FVT_SDT	Lean_control	8	8	38	0.574
			Shannon	FVT_PyT	Lean_control	8	8	38	0.574
			Shannon	Lean_control	Unmodified_FVT	8	8	31	0.959
Figure 4B: beta diversity			Group1	Group2	R2	F	p
	Beta_diversity	arrival	Lean-control	FVT-SDT	0.059	0.883	0.608
			Lean-control	FVT-ChP	0.088	1.345	0.154
			Lean-control	Unmodified-FVT	0.073	1.096	0.318
			Lean-control	FVT-PyT	0.086	1.319	0.174
		After_fvt	Lean-control	FVT-SDT	0.053	0.733	0.762
			Lean-control	FVT-ChP	0.113	1.532	0.103
			Lean-control	Unmodified-FVT	0.162	1.931	0.043
			Lean-control	FVT-PyT	0.141	1.973	0.039
		termination	Lean-control	FVT-SDT	0.109	1.713	0.052
			Lean-control	FVT-ChP	0.111	1.745	0.092
			Lean-control	Unmodified-FVT	0.145	2.381	0.016
			Lean-control	FVT-PyT	0.16	2.671	0.008
Figure 5G-N：		group1	group2	n1	n2	statistic	p
	Allobaculum	Unmodified_FVT_Response	Lean_control	4	8	0	0.007
		Unmodified_FVT_Non_Response	Lean_control	4	8	0	0.008
	Bacteroides	Unmodified_FVT_Response	Lean_control	4	8	20	0.57
		Unmodified_FVT_Non_Response	Lean_control	4	8	0	0.004
	Bifidobacterium	Unmodified_FVT_Response	Lean_control	4	8	0	0.007
		Unmodified_FVT_Non_Response	Lean_control	4	8	0	0.007
	Clostridium	Unmodified_FVT_Response	Lean_control	8	16	40	0.108
		Unmodified_FVT_Non_Response	Lean_control	8	16	54	0.534
	Dehalobacterium	Unmodified_FVT_Response	Lean_control	4	8	16	1
		Unmodified_FVT_Non_Response	Lean_control	4	8	6	0.109
	Lactobacillus	Unmodified_FVT_Response	Lean_control	4	8	6	0.109
		Unmodified_FVT_Non_Response	Lean_control	4	8	26	0.109
	Lactococcus	Unmodified_FVT_Response	Lean_control	4	8	29	0.028
		Unmodified_FVT_Non_Response	Lean_control	4	8	32	0.004
	Oscillospira	Unmodified_FVT_Response	Lean_control	4	8	22	0.368
		Unmodified_FVT_Non_Response	Lean_control	4	8	6	0.109
Figure 5F: beta diversity		Group1	Group2	R2	F	p
	Beta diveristy	Lean-control	Unmodified-FVT Response	0.257	3.109	0.002
		Lean-control	Unmodified-FVT Non Response	0.228	2.661	0.004
Fig. S1		group1	group2	n1	n2	statistic	p
	tAUC_OGTT_week_13	FVT_ChP	Lean_control	7	8	56	0.000311
		FVT_SDT	Lean_control	7	8	56	0.000311
		FVT_PyT	Lean_control	8	8	64	0.000155
		Unmodified_FVT	Lean_control	8	8	44	0.234
	OGTT_W13_t0	FVT_ChP	Lean_control	8	8	63.5	0.001
		FVT_SDT	Lean_control	8	8	56	0.013
		FVT_PyT	Lean_control	8	8	63	0.001
		Unmodified_FVT	Lean_control	8	8	48.5	0.092
	OGTT_W13_t15	FVT_ChP	Lean_control	8	8	64	0.000155
		FVT_SDT	Lean_control	8	8	63	0.000311
		FVT_PyT	Lean_control	8	8	63.5	0.001
		Unmodified_FVT	Lean_control	8	8	54	0.021
	OGTT_W13_t30	FVT_ChP	Lean_control	8	8	64	0.000923
		FVT_SDT	Lean_control	8	8	61	0.003
		FVT_PyT	Lean_control	8	8	61	0.003
		Unmodified_FVT	Lean_control	8	8	48	0.103
	OGTT_W13_t60	FVT_ChP	Lean_control	8	8	58	0.007
		FVT_SDT	Lean_control	8	8	58	0.007
		FVT_PyT	Lean_control	8	8	61.5	0.002
		Unmodified_FVT	Lean_control	8	8	40	0.429
	OGTT_W13_t90	FVT_ChP	Lean_control	8	8	64	0.000915
		FVT_SDT	Lean_control	8	8	64	0.000923
		FVT_PyT	Lean_control	8	8	63.5	0.001
		Unmodified_FVT	Lean_control	8	8	32	1
	OGTT_W13_t120	FVT_ChP	Lean_control	8	8	64	0.000915
		FVT_SDT	Lean_control	8	8	64	0.000899
		FVT_PyT	Lean_control	8	8	59	0.005
		Unmodified_FVT	Lean_control	8	8	38.5	0.528
	Hepatocyte_injury	FVT_ChP	Lean_control	8	8	61	0.002
		FVT_SDT	Lean_control	8	8	64	0.00031
		FVT_PyT	Lean_control	8	8	54	0.016
		Unmodified_FVT	Lean_control	8	8	46	0.123
	Inflammation	FVT_ChP	Lean_control	8	8	48	0.03
		FVT_SDT	Lean_control	8	8	40	0.349
		FVT_PyT	Lean_control	8	8	36	0.669
		Unmodified_FVT	Lean_control	8	8	36	0.669
	Steatosis	FVT_ChP	Lean_control	8	8	60	0.002
		FVT_SDT	Lean_control	8	8	64	0.000357
		FVT_PyT	Lean_control	8	8	53	0.023
		Unmodified_FVT	Lean_control	8	8	43	0.254
Fig. S2		group1	group2	n1	n2	statistic	p
	mln_Dendritic_cells	FVT_ChP	Lean_control	8	6	18.5	0.368
		FVT_SDT	Lean_control	7	6	16.5	0.438
		FVT_PyT	Lean_control	7	6	14	0.14
		Unmodified_FVT	Lean_control	6	6	14.5	0.527
	mln_Macrophages	FVT_ChP	Lean_control	8	6	30	0.466
		FVT_SDT	Lean_control	7	6	24.5	0.647
		FVT_PyT	Lean_control	7	6	19.5	0.879
		Unmodified_FVT	Lean_control	6	6	19	0.93
	mln_M1_macrophages	FVT_ChP	Lean_control	8	6	6.5	0.027
		FVT_SDT	Lean_control	7	6	9	0.097
		FVT_PyT	Lean_control	7	6	7.5	0.062
		Unmodified_FVT	Lean_control	6	6	3.5	0.024
	mln_B_cells	FVT_ChP	Lean_control	8	6	40	0.045
		FVT_SDT	Lean_control	7	6	27	0.431
		FVT_PyT	Lean_control	7	6	27.5	0.391
		Unmodified_FVT	Lean_control	6	6	24	0.378
	mln_Th_cells	FVT_ChP	Lean_control	8	6	5	0.013
		FVT_SDT	Lean_control	8	6	21	0.755
		FVT_PyT	Lean_control	7	6	9	0.101
		Unmodified_FVT	Lean_control	6	6	10	0.24
	mln_Cytotoxic_T_cells	FVT_ChP	Lean_control	8	6	5	0.013
		FVT_SDT	Lean_control	8	6	17	0.414
		FVT_PyT	Lean_control	7	6	8	0.073
		Unmodified_FVT	Lean_control	6	6	9	0.18
	mln_Central_memory_T_cells_CD8	FVT_ChP	Lean_control	8	6	36	0.142
		FVT_SDT	Lean_control	8	6	24	1
		FVT_PyT	Lean_control	7	6	25.5	0.567
		Unmodified_FVT	Lean_control	6	6	24	0.394
	mln_Effector_memory_T_cells_CD8	FVT_ChP	Lean_control	8	6	36	0.142
		FVT_SDT	Lean_control	8	6	36	0.142
		FVT_PyT	Lean_control	7	6	32	0.138
		Unmodified_FVT	Lean_control	6	6	25	0.31
	mln_Naive_T_cells_CD8	FVT_ChP	Lean_control	8	6	18	0.491
		FVT_SDT	Lean_control	8	6	29	0.573
		FVT_PyT	Lean_control	7	6	19	0.836
		Unmodified_FVT	Lean_control	6	6	18	1
	mln_Central_memory_T_cells_CD4	FVT_ChP	Lean_control	8	6	20	0.662
		FVT_SDT	Lean_control	8	6	11	0.108
		FVT_PyT	Lean_control	7	6	11	0.181
		Unmodified_FVT	Lean_control	6	6	19	0.937
	mln_Effector_memory_T_cells_CD4	FVT_ChP	Lean_control	8	6	33	0.282
		FVT_SDT	Lean_control	8	6	31	0.414
		FVT_PyT	Lean_control	7	6	29	0.295
		Unmodified_FVT	Lean_control	6	6	18.5	1
	mln_Naive_T_cells_CD4	FVT_ChP	Lean_control	8	6	25	0.95
		FVT_SDT	Lean_control	8	6	32	0.345
		FVT_PyT	Lean_control	7	6	22	0.945
		Unmodified_FVT	Lean_control	6	6	24	0.394
Fig. S3		group1	group2	n1	n2	statistic	p
	GM_CSF	FVT_ChP	Lean_control	7	7	17.5	0.406
		Unmodified_FVT	Lean_control	7	7	35	0.209
	IFN_g	FVT_ChP	Lean_control	5	7	10	0.255
		Unmodified_FVT	Lean_control	6	7	16.5	0.567
	IL_10	FVT_ChP	Lean_control	8	6	38	0.081
		Unmodified_FVT	Lean_control	8	6	33	0.282
	IL_15	FVT_ChP	Lean_control	8	7	56	0.001
		Unmodified_FVT	Lean_control	8	7	41.5	0.131
	IL_17	FVT_ChP	Lean_control	8	4	23.5	0.233
		Unmodified_FVT	Lean_control	6	4	17	0.336
	IL_6	FVT_ChP	Lean_control	8	5	23.5	0.66
		Unmodified_FVT	Lean_control	8	5	20	1
	KC_GRO	FVT_ChP	Lean_control	8	8	49	0.083
		Unmodified_FVT	Lean_control	8	8	46	0.161
	MIP_2	FVT_ChP	Lean_control	8	8	59	0.003
		Unmodified_FVT	Lean_control	8	8	53	0.028
	TNF_a	FVT_ChP	Lean_control	8	8	58	0.005
		Unmodified_FVT	Lean_control	8	8	46	0.161
	IL_22	FVT_ChP	Lean_control	3	3	1.5	0.268
		Unmodified_FVT	Lean_control	4	3	2	0.229
Fig. S4			group1	group2	n1	n2	statistic	p
	Allobaculum	Abundance	FVT_ChP	Lean_control	8	8	22	0.328
		Abundance	FVT_SDT	Lean_control	7	8	11	0.054
		Abundance	FVT_PyT	Lean_control	8	8	0	0.000554
		Abundance	Unmodified_FVT	Lean_control	8	8	0	0.000554
	Bacteroides	Abundance	FVT_ChP	Lean_control	8	8	1	0.000311
		Abundance	FVT_SDT	Lean_control	7	8	2	0.001
		Abundance	FVT_PyT	Lean_control	8	8	18	0.161
		Abundance	Unmodified_FVT	Lean_control	8	8	20	0.234
	Bifidobacterium	Abundance	FVT_ChP	Lean_control	8	8	0	0.00041
		Abundance	FVT_SDT	Lean_control	7	8	0	0.000795
		Abundance	FVT_PyT	Lean_control	8	8	0	0.00041
		Abundance	Unmodified_FVT	Lean_control	8	8	0	0.00041
	Clostridium	Abundance	FVT_ChP	Lean_control	16	16	108	0.432
		Abundance	FVT_SDT	Lean_control	14	16	84	0.206
		Abundance	FVT_PyT	Lean_control	16	16	92	0.147
		Abundance	Unmodified_FVT	Lean_control	16	16	94	0.164
	Dehalobacterium	Abundance	FVT_ChP	Lean_control	8	8	13	0.05
		Abundance	FVT_SDT	Lean_control	7	8	21	0.463
		Abundance	FVT_PyT	Lean_control	8	8	23	0.382
		Abundance	Unmodified_FVT	Lean_control	8	8	22	0.328
	Lactobacillus	Abundance	FVT_ChP	Lean_control	8	8	64	0.000155
		Abundance	FVT_SDT	Lean_control	7	8	30	0.867
		Abundance	FVT_PyT	Lean_control	8	8	44	0.234
		Abundance	Unmodified_FVT	Lean_control	8	8	32	1
	Lactococcus	Abundance	FVT_ChP	Lean_control	8	8	64	0.000155
		Abundance	FVT_SDT	Lean_control	7	8	53	0.002
		Abundance	FVT_PyT	Lean_control	8	8	57	0.007
		Abundance	Unmodified_FVT	Lean_control	8	8	61	0.001
	Oscillospira	Abundance	FVT_ChP	Lean_control	8	8	9	0.015
		Abundance	FVT_SDT	Lean_control	7	8	19	0.336
		Abundance	FVT_PyT	Lean_control	8	8	17	0.13
		Abundance	Unmodified_FVT	Lean_control	8	8	28	0.721
	FvsB_ratio	ratio	FVT_ChP	Lean_control	8	8	0	0.000155
		ratio	FVT_SDT	Lean_control	7	8	0	0.000311
		ratio	FVT_PyT	Lean_control	8	8	10	0.021
		ratio	Lean_control	Unmodified_FVT	8	8	52	0.038
Fig. S7		group1	group2	n1	n2	statistic	p
	fat_Dendritic_cells	Unmodified_FVT_Response	Lean_control	4	6	17	0.352
		Unmodified_FVT_Non_Response	Lean_control	4	6	24	0.01
	fat_Macrophages	Unmodified_FVT_Response	Lean_control	4	6	17	0.352
		Unmodified_FVT_Non_Response	Lean_control	4	6	24	0.01
	fat_M1_macrophages	Unmodified_FVT_Response	Lean_control	4	6	22	0.038
		Unmodified_FVT_Non_Response	Lean_control	4	6	24	0.01
	fat_B_cells	Unmodified_FVT_Response	Lean_control	4	6	18	0.257
		Unmodified_FVT_Non_Response	Lean_control	4	6	20	0.114
	fat_Th_cells	Unmodified_FVT_Response	Lean_control	4	7	6	0.164
		Unmodified_FVT_Non_Response	Lean_control	4	7	8	0.315
	fat_Cytotoxic_T_cells	Unmodified_FVT_Response	Lean_control	4	7	16	0.788
		Unmodified_FVT_Non_Response	Lean_control	4	7	19	0.412
	fat_Central_memory_T_cells_CD8	Unmodified_FVT_Response	Lean_control	4	7	19	0.412
		Unmodified_FVT_Non_Response	Lean_control	4	7	26	0.024
	fat_Effector_memory_T_cells_CD8	Unmodified_FVT_Response	Lean_control	4	7	15	0.927
		Unmodified_FVT_Non_Response	Lean_control	4	7	18	0.527
	fat_Naive_T_cells_CD8	Unmodified_FVT_Response	Lean_control	4	7	7	0.23
		Unmodified_FVT_Non_Response	Lean_control	4	7	0	0.006
	fat_Central_memory_T_cells_CD4	Unmodified_FVT_Response	Lean_control	4	7	17	0.648
		Unmodified_FVT_Non_Response	Lean_control	4	7	12	0.788
	fat_Effector_memory_T_cells_CD4	Unmodified_FVT_Response	Lean_control	4	7	9	0.412
		Unmodified_FVT_Non_Response	Lean_control	4	7	17	0.648
	fat_Naive_T_cells_CD4	Unmodified_FVT_Response	Lean_control	4	7	23	0.109
		Unmodified_FVT_Non_Response	Lean_control	4	7	15	0.927
Fig. S8		group1	group2	n1	n2	statistic	p
	mln_Dendritic_cells	Unmodified_FVT_Response	Lean_control	2	6	4	0.513
		Unmodified_FVT_Non_Response	Lean_control	4	6	10.5	0.792
	mln_Macrophages	Unmodified_FVT_Response	Lean_control	2	6	5	0.858
		Unmodified_FVT_Non_Response	Lean_control	4	6	14	0.729
	mln_M1_macrophages	Unmodified_FVT_Response	Lean_control	2	6	1.5	0.18
		Unmodified_FVT_Non_Response	Lean_control	4	6	2	0.04
	mln_B_cells	Unmodified_FVT_Response	Lean_control	2	6	7	0.857
		Unmodified_FVT_Non_Response	Lean_control	4	6	17	0.336
	mln_Th_cells	Unmodified_FVT_Response	Lean_control	2	6	5	0.857
		Unmodified_FVT_Non_Response	Lean_control	4	6	5	0.171
	mln_Cytotoxic_T_cells	Unmodified_FVT_Response	Lean_control	2	6	6	1
		Unmodified_FVT_Non_Response	Lean_control	4	6	3	0.067
	mln_Central_memory_T_cells_CD8	Unmodified_FVT_Response	Lean_control	2	6	8	0.643
		Unmodified_FVT_Non_Response	Lean_control	4	6	16	0.476
	mln_Effector_memory_T_cells_CD8	Unmodified_FVT_Response	Lean_control	2	6	7	0.142
		Unmodified_FVT_Non_Response	Lean_control	4	6	18	0.142
	mln_Naive_T_cells_CD8	Unmodified_FVT_Response	Lean_control	2	6	6	1
		Unmodified_FVT_Non_Response	Lean_control	4	6	12	1
	mln_Central_memory_T_cells_CD4	Unmodified_FVT_Response	Lean_control	2	6	10	0.286
		Unmodified_FVT_Non_Response	Lean_control	4	6	9	0.61
	mln_Effector_memory_T_cells_CD4	Unmodified_FVT_Response	Lean_control	2	6	4	0.643
		Unmodified_FVT_Non_Response	Lean_control	4	6	14.5	0.669
	mln_Naive_T_cells_CD4	Unmodified_FVT_Response	Lean_control	2	6	7	0.857
		Unmodified_FVT_Non_Response	Lean_control	4	6	17	0.352
Fig. S9		group1	group2	n1	n2	statistic	p
	GM_CSF	Unmodified_FVT_Response	Lean_control	3	7	11	1
		Unmodified_FVT_Non_Response	Lean_control	4	7	24	0.073
	IFN_g	Unmodified_FVT_Response	Lean_control	3	7	9	0.819
		Unmodified_FVT_Non_Response	Lean_control	3	7	7.5	0.566
	IL_10	Unmodified_FVT_Response	Lean_control	4	6	12	1
		Unmodified_FVT_Non_Response	Lean_control	4	6	21	0.067
	IL_15	Unmodified_FVT_Response	Lean_control	4	7	16	0.776
		Unmodified_FVT_Non_Response	Lean_control	4	7	25.5	0.036
	IL_17	Unmodified_FVT_Response	Lean_control	3	4	7	0.857
		Unmodified_FVT_Non_Response	Lean_control	3	4	10	0.212
	IL_6	Unmodified_FVT_Response	Lean_control	4	5	11	0.905
		Unmodified_FVT_Non_Response	Lean_control	4	5	9	0.905
	KC_GRO	Unmodified_FVT_Response	Lean_control	4	8	22	0.368
		Unmodified_FVT_Non_Response	Lean_control	4	8	24	0.214
	MIP_2	Unmodified_FVT_Response	Lean_control	4	8	24	0.214
		Unmodified_FVT_Non_Response	Lean_control	4	8	29	0.028
	TNF_a	Unmodified_FVT_Response	Lean_control	4	8	18	0.808
		Unmodified_FVT_Non_Response	Lean_control	4	8	28	0.048
	IL_22	Unmodified_FVT_Response	Lean_control	2	3	0	0.2
		Unmodified_FVT_Non_Response	Lean_control	2	3	2	0.8

## Sheet: histology images
Mouse_ID	Group	Histology image
1	Obese_control			scale of histology images: 2400 μm *2010 μm
2	Lean_control
3	Lean_control
4	FVT_SDT
5	FVT_ChP
6	Unmodified_FVT
7	FVT_PyT
8	FVT_SDT
9	Lean_control
10	FVT_SDT
11	FVT_ChP
12	FVT_ChP
13	FVT_PyT
14	Obese_control
15	Obese_control
16	Lean_control
17	FVT_SDT
18	FVT_SDT
19	FVT_ChP
20	FVT_ChP
21	Unmodified_FVT
22	Unmodified_FVT
23	Obese_control
24	Lean_control
25	FVT_PyT
26	FVT_PyT
27	FVT_SDT
28	FVT_ChP
29	FVT_ChP
30	Unmodified_FVT
31	FVT_SDT
32	Lean_control
33	FVT_PyT
34	FVT_ChP
35	Unmodified_FVT
36	FVT_SDT
37	FVT_PyT
38	Obese_control
39	Obese_control
40	Obese_control
41	Lean_control
42	FVT_PyT
43	Lean_control
44	Unmodified_FVT
45	Obese_control
46	Unmodified_FVT
47	Unmodified_FVT
48	FVT_PyT

## Sheet: p value
Figure1		group1	group2	n1	n2	statistic	p	p.adj
	AUC1_w18	FVT_ChP	Obese_control	7	8	10	0.043	0.171
		FVT_SDT	Obese_control	7	8	36	0.397	0.617
		FVT_PyT	Obese_control	8	8	29	0.798	0.798
		Unmodified_FVT	Obese_control	7	8	21	0.463	0.617
		Obese_control	Lean_control	8	8	64	0.000155	-
	ewat_mg	FVT_ChP	Obese_control	8	8	21	0.279	0.558
		FVT_SDT	Obese_control	8	8	20	0.234	0.558
		FVT_PyT	Obese_control	8	8	36	0.721	0.721
		Unmodified_FVT	Obese_control	8	8	28	0.713	0.721
		Obese_control	Lean_control	8	8	63	0.000311	-
	Weight_gain_perc	FVT_ChP	Obese_control	8	8	20	0.234	0.936
		FVT_SDT	Obese_control	8	8	31	0.959	0.959
		FVT_PyT	Obese_control	8	8	39	0.505	0.959
		Unmodified_FVT	Obese_control	8	8	30	0.878	0.959
		Obese_control	Lean_control	8	8	64	0.000155	-
	OGTT_t0_w18	FVT_ChP	Obese_control	8	8	28	0.712	0.713
		FVT_SDT	Obese_control	8	8	47	0.127	0.508
		FVT_PyT	Obese_control	8	8	28	0.713	0.713
		Unmodified_FVT	Obese_control	8	8	21.5	0.293	0.586
		Obese_control	Lean_control	8	8	60	0.004	-
	OGTT_t15_w18	FVT_ChP	Obese_control	8	8	28.5	0.752	1
		FVT_SDT	Obese_control	8	8	46.5	0.141	0.564
		FVT_PyT	Obese_control	8	8	31.5	1	1
		Unmodified_FVT	Obese_control	8	8	32	1	1
		Obese_control	Lean_control	8	8	59	0.005	-
	OGTT_t30_w18	FVT_ChP	Obese_control	8	8	30	0.878	0.878
		FVT_SDT	Obese_control	8	8	42	0.328	0.878
		FVT_PyT	Obese_control	8	8	36	0.721	0.878
		Unmodified_FVT	Obese_control	8	8	37	0.636	0.878
		Obese_control	Lean_control	8	8	62.5	0.002	-
	OGTT_t60_w18	FVT_ChP	Obese_control	8	8	10	0.021	0.083
		FVT_SDT	Obese_control	8	8	39.5	0.462	0.799
		FVT_PyT	Obese_control	8	8	34	0.875	0.875
		Unmodified_FVT	Obese_control	8	8	26.5	0.599	0.799
		Obese_control	Lean_control	8	8	64	0.000931	-
	OGTT_t90_w18	FVT_ChP	Obese_control	8	8	8	0.014	0.054
		FVT_SDT	Obese_control	8	8	36	0.721	0.961
		FVT_PyT	Obese_control	8	8	24	0.43	0.86
		Unmodified_FVT	Obese_control	8	8	31.5	1	1
		Obese_control	Lean_control	8	8	64	0.000155	-
	OGTT_t120_w18	FVT_ChP	Obese_control	8	8	18.5	0.171	0.342
		FVT_SDT	Obese_control	8	8	43	0.269	0.359
		FVT_PyT	Obese_control	8	8	16.5	0.114	0.342
		Unmodified_FVT	Obese_control	8	8	34	0.874	0.874
		Obese_control	Lean_control	8	8	62	0.002	-
	Cumulative_score	FVT_ChP	Obese_control	8	8	63	0.000926	0.002
		FVT_SDT	Obese_control	8	8	64	0.000643	0.002
		FVT_PyT	Obese_control	8	8	55	0.017	0.023
		Unmodified_FVT	Obese_control	8	8	43	0.265	0.265
		Obese_control	Lean_control	8	8	63.5	0.000951	-
Figure2		group1	group2	n1	n2	statistic	p	p.adj
	fat_Dendritic_cells	FVT_ChP	Obese_control	7	8	37	0.336	0.448
		FVT_SDT	Obese_control	7	8	11.5	0.064	0.128
		FVT_PyT	Obese_control	8	8	39	0.505	0.505
		Unmodified_FVT	Obese_control	8	8	13	0.05	0.128
		Obese_control	Lean_control	8	6	48	0.000666	-
	p_fat_Macrophages	FVT_ChP	Obese_control	7	8	14	0.121	0.161
		FVT_SDT	Obese_control	7	8	14	0.121	0.161
		FVT_PyT	Obese_control	8	8	10	0.021	0.083
		Unmodified_FVT	Obese_control	8	8	24	0.442	0.442
		Obese_control	Lean_control	8	6	28	0.662	-
	fat_M1_macrophages	FVT_ChP	Obese_control	7	8	32	0.694	0.955
		FVT_SDT	Obese_control	7	8	29	0.955	0.955
		FVT_PyT	Obese_control	8	8	29	0.798	0.955
		Unmodified_FVT	Obese_control	8	8	12	0.038	0.152
		Obese_control	Lean_control	8	6	48	0.000666	-
	fat_B_cells	FVT_ChP	Obese_control	7	8	33	0.613	0.613
		FVT_SDT	Obese_control	7	8	34	0.536	0.613
		FVT_PyT	Obese_control	8	8	39	0.505	0.613
		Unmodified_FVT	Obese_control	8	8	20	0.234	0.613
		Obese_control	Lean_control	8	6	39	0.059	-
	fat_Th_cells	FVT_ChP	Obese_control	7	8	38	0.281	0.375
		FVT_SDT	Obese_control	7	8	34	0.536	0.536
		FVT_PyT	Obese_control	8	8	21	0.279	0.375
		Unmodified_FVT	Obese_control	8	8	9	0.015	0.059
		Obese_control	Lean_control	8	7	33	0.613	-
	fat_Cytotoxic_T_cells	FVT_ChP	Obese_control	7	8	43	0.093	0.372
		FVT_SDT	Obese_control	7	8	40	0.189	0.378
		FVT_PyT	Obese_control	8	8	39.5	0.462	0.616
		Unmodified_FVT	Obese_control	8	8	30	0.878	0.878
		Obese_control	Lean_control	8	7	39	0.232	-
	fat_Central_memory_T_cells_CD8	FVT_ChP	Obese_control	7	8	19	0.336	0.336
		FVT_SDT	Obese_control	7	8	17	0.232	0.309
		FVT_PyT	Obese_control	8	8	18	0.161	0.309
		Unmodified_FVT	Obese_control	8	8	13	0.05	0.2
		Obese_control	Lean_control	8	7	56	0.000311	-
	fat_Effector_memory_T_cells_CD8	FVT_ChP	Obese_control	7	8	19	0.336	0.529
		FVT_SDT	Obese_control	7	8	20	0.397	0.529
		FVT_PyT	Obese_control	8	8	35	0.798	0.798
		Unmodified_FVT	Obese_control	8	8	42	0.328	0.529
		Obese_control	Lean_control	8	7	24	0.694	-
	fat_Naive_T_cells_CD8	FVT_ChP	Obese_control	7	8	43	0.094	0.234
		FVT_SDT	Obese_control	7	8	39	0.232	0.234
		FVT_PyT	Obese_control	8	8	44	0.234	0.234
		Unmodified_FVT	Obese_control	8	8	46	0.161	0.234
		Obese_control	Lean_control	8	7	1	0.000622	-
	fat_Central_memory_T_cells_CD4	FVT_ChP	Obese_control	7	8	21	0.463	0.617
		FVT_SDT	Obese_control	7	8	40	0.189	0.558
		FVT_PyT	Obese_control	8	8	35	0.798	0.798
		Unmodified_FVT	Obese_control	8	8	43	0.279	0.558
		Obese_control	Lean_control	8	7	23	0.613	-
	fat_Effector_memory_T_cells_CD4	FVT_ChP	Obese_control	7	8	32	0.694	0.694
		FVT_SDT	Obese_control	7	8	17	0.232	0.694
		FVT_PyT	Obese_control	8	8	27	0.645	0.694
		Unmodified_FVT	Obese_control	8	8	23	0.382	0.694
		Obese_control	Lean_control	8	7	30	0.867	-
	fat_Naive_T_cells_CD4	FVT_ChP	Obese_control	7	8	28	1	1
		FVT_SDT	Obese_control	7	8	34	0.536	0.765
		FVT_PyT	Obese_control	8	8	41	0.382	0.765
		Unmodified_FVT	Obese_control	8	8	38	0.574	0.765
		Obese_control	Lean_control	8	7	28	1	-
Figure 3A: alpha diversity			group1	group2	n1	n2	statistic	p	conf.low	conf.high	method	alternative	p.adj
	Arrival	Shannon	FVT_ChP	Obese_control	6	8	33	0.282	-0.205535	0.449558	Wilcoxon	two.sided	0.564
			FVT_SDT	Obese_control	8	8	39	0.505	-0.224799	0.339668	Wilcoxon	two.sided	0.673
			FVT_PyT	Obese_control	8	8	32	1	-0.340771	0.244017	Wilcoxon	two.sided	1
			Obese_control	Unmodified_FVT	8	7	14	0.121	-0.674917	0.124519	Wilcoxon	two.sided	0.484
			Lean_control	Obese_control	8	8	41	0.382	-0.11383	0.374407	Wilcoxon	two.sided	-
	Before_1st_FVT		FVT_ChP	Obese_control	8	8	21	0.279	-0.417503	0.17953	Wilcoxon	two.sided	0.437
			FVT_SDT	Obese_control	8	8	22	0.328	-0.38331	0.200982	Wilcoxon	two.sided	0.437
			FVT_PyT	Obese_control	8	8	30	0.878	-0.436379	0.391853	Wilcoxon	two.sided	0.878
			Obese_control	Unmodified_FVT	8	8	43	0.279	-0.194316	0.431482	Wilcoxon	two.sided	0.437
			Lean_control	Obese_control	8	8	61	0.001	0.169635	0.761626	Wilcoxon	two.sided	-
	After_2nd_FVT		FVT_ChP	Obese_control	7	7	33	0.318	-0.183623	0.388306	Wilcoxon	two.sided	0.636
			FVT_SDT	Obese_control	7	7	29	0.62	-0.233342	0.508154	Wilcoxon	two.sided	0.755
			FVT_PyT	Obese_control	7	7	34	0.259	-0.129093	0.406602	Wilcoxon	two.sided	0.636
			Obese_control	Unmodified_FVT	7	5	20	0.755	-0.139507	0.30022	Wilcoxon	two.sided	0.755
			Lean_control	Obese_control	8	7	56	0.000311	0.431334	1.22631	Wilcoxon	two.sided	-
	Termination		FVT_ChP	Obese_control	8	8	11	0.028	-0.484987	-0.0228316	Wilcoxon	two.sided	0.112
			FVT_SDT	Obese_control	7	8	15	0.152	-0.411724	0.056316	Wilcoxon	two.sided	0.304
			FVT_PyT	Obese_control	8	8	25	0.505	-0.453133	0.128451	Wilcoxon	two.sided	0.505
			Obese_control	Unmodified_FVT	8	8	42	0.328	-0.126264	0.45205	Wilcoxon	two.sided	0.437
			Lean_control	Obese_control	8	8	61	0.001	0.245422	0.764305	Wilcoxon	two.sided	-
Figure 4A: alpha diversity			group1	group2	n1	n2	statistic	p	conf.low	conf.high	method	alternative	p.adj
	Arrival	Shannon	FVT_ChP	Obese_control	8	8	38	0.574	-0.389137	0.442987	Wilcoxon	two.sided	0.645
			FVT_SDT	Obese_control	8	8	43	0.279	-1.58439	0.723712	Wilcoxon	two.sided	0.645
			FVT_PyT	Obese_control	8	8	27	0.645	-1.34636	0.485403	Wilcoxon	two.sided	0.645
			Obese_control	Unmodified_FVT	8	8	42	0.328	-0.499504	0.727809	Wilcoxon	two.sided	0.645
			Lean_control	Obese_control	8	8	28	0.721	-0.692074	0.410304	Wilcoxon	two.sided	-
	After_2nd_FVT		FVT_ChP	Obese_control	7	7	20	0.62	-1.20951	0.453757	Wilcoxon	two.sided	1
			FVT_SDT	Obese_control	8	7	28	1	-0.453148	0.515513	Wilcoxon	two.sided	1
			FVT_PyT	Obese_control	7	7	21	0.71	-0.64544	0.460833	Wilcoxon	two.sided	1
			Obese_control	Unmodified_FVT	7	5	17	1	-0.653281	0.561278	Wilcoxon	two.sided	1
			Lean_control	Obese_control	8	7	12	0.072	-2.23263	0.077345	Wilcoxon	two.sided	-
	Termination		FVT_ChP	Obese_control	8	8	33	0.959	-0.499392	0.464417	Wilcoxon	two.sided	0.959
			FVT_SDT	Obese_control	8	8	25	0.505	-0.52882	0.276611	Wilcoxon	two.sided	0.673
			FVT_PyT	Obese_control	8	8	25	0.505	-0.755383	0.451679	Wilcoxon	two.sided	0.673
			Obese_control	Unmodified_FVT	8	8	41	0.382	-0.233767	0.655204	Wilcoxon	two.sided	0.673
			Lean_control	Obese_control	8	8	23	0.382	-0.799204	0.175278	Wilcoxon	two.sided	-
Figure 5A-E		group1	group2	n1	n2	statistic	p	p.adj
	AUC1_w18	Unmodified_FVT_Response	Obese_control_Non_Response	4	7	6	0.164	0.328
		Unmodified_FVT_Non_Response	Obese_control_Non_Response	3	7	12	0.833	0.833
		Obese_control_Non_Response	Lean_control_Response	7	8	56	0.000311	-
	ewat_mg	Unmodified_FVT_Response	Obese_control_Non_Response	4	7	20	0.315	0.315
		Unmodified_FVT_Non_Response	Obese_control_Non_Response	4	7	8	0.315	0.315
		Obese_control_Non_Response	Lean_control_Response	7	8	55	0.000622	-
	Weight_gain_perc	Unmodified_FVT_Response	Obese_control_Non_Response	4	7	11	0.648	0.927
		Unmodified_FVT_Non_Response	Obese_control_Non_Response	4	7	15	0.927	0.927
		Obese_control_Non_Response	Lean_control_Response	7	8	56	0.000311	-
	OGTT_t0_w18	Unmodified_FVT_Response	Obese_control_Non_Response	4	7	4	0.071	0.143
		Unmodified_FVT_Non_Response	Obese_control_Non_Response	4	7	14	1	1
		Obese_control_Non_Response	Lean_control_Response	7	8	53	0.005	-
	OGTT_t15_w18	Unmodified_FVT_Response	Obese_control_Non_Response	4	7	9	0.394	0.394
		Unmodified_FVT_Non_Response	Obese_control_Non_Response	4	7	19	0.394	0.394
		Obese_control_Non_Response	Lean_control_Response	7	8	52	0.006	-
	OGTT_t30_w18	Unmodified_FVT_Response	Obese_control_Non_Response	4	7	10.5	0.57	0.57
		Unmodified_FVT_Non_Response	Obese_control_Non_Response	4	7	22.5	0.13	0.26
		Obese_control_Non_Response	Lean_control_Response	7	8	54.5	0.003	-
	OGTT_t60_w18	Unmodified_FVT_Response	Obese_control_Non_Response	4	7	7.5	0.256	0.512
		Unmodified_FVT_Non_Response	Obese_control_Non_Response	4	7	12.5	0.85	0.85
		Obese_control_Non_Response	Lean_control_Response	7	8	56	0.001	-
	OGTT_t90_w18	Unmodified_FVT_Response	Obese_control_Non_Response	4	7	10.5	0.57	0.636
		Unmodified_FVT_Non_Response	Obese_control_Non_Response	4	7	17	0.636	0.636
		Obese_control_Non_Response	Lean_control_Response	7	8	56	0.000311	-
	OGTT_t120_w18	Unmodified_FVT_Response	Obese_control_Non_Response	4	7	12	0.776	0.776
		Unmodified_FVT_Non_Response	Obese_control_Non_Response	4	7	17	0.636	0.776
		Obese_control_Non_Response	Lean_control_Response	7	8	54	0.003	-
	Cumulative_score	Unmodified_FVT_Response	Obese_control_Non_Response	4	7	0	0.008	0.016
		Unmodified_FVT_Non_Response	Obese_control_Non_Response	4	7	16.5	0.651	0.651
		Obese_control_Non_Response	Lean_control_Response	7	8	56	0.001	-
Figure 5G-N		group1	group2	n1	n2	statistic	p	p.adj
	Allobaculum	Unmodified_FVT_Response	Obese_control_Non_Response	4	7	2	0.023	0.033
		Unmodified_FVT_Non_Response	Obese_control_Non_Response	4	7	2.5	0.033	0.033
		Obese_control_Non_Response	Lean_control_Response	7	8	7	0.014	-
	Bacteroides	Unmodified_FVT_Response	Obese_control_Non_Response	4	7	22	0.164	0.164
		Unmodified_FVT_Non_Response	Obese_control_Non_Response	4	7	6	0.164	0.164
		Obese_control_Non_Response	Lean_control_Response	7	8	14	0.121	-
	Bifidobacterium	Obese_control_Non_Response	Lean_control_Response	7	8	0	0.000795	-
	Clostridium	Unmodified_FVT_Response	Obese_control_Non_Response	8	14	36	0.135	0.27
		Unmodified_FVT_Non_Response	Obese_control_Non_Response	8	14	56	1	1
		Obese_control_Non_Response	Lean_control_Response	14	16	91	0.362	-
	Dehalobacterium	Unmodified_FVT_Response	Obese_control_Non_Response	4	7	15	0.927	0.927
		Unmodified_FVT_Non_Response	Obese_control_Non_Response	4	7	3	0.042	0.085
		Obese_control_Non_Response	Lean_control_Response	7	8	23	0.613	-
	Lactobacillus	Unmodified_FVT_Response	Obese_control_Non_Response	4	7	0	0.006	0.012
		Unmodified_FVT_Non_Response	Obese_control_Non_Response	4	7	17	0.648	0.648
		Obese_control_Non_Response	Lean_control_Response	7	8	56	0.000311	-
	Lactococcus	Unmodified_FVT_Response	Obese_control_Non_Response	4	7	17	0.648	0.648
		Unmodified_FVT_Non_Response	Obese_control_Non_Response	4	7	18	0.527	0.648
		Obese_control_Non_Response	Lean_control_Response	7	8	56	0.000311	-
	Oscillospira	Unmodified_FVT_Response	Obese_control_Non_Response	4	7	27	0.012	0.024
		Unmodified_FVT_Non_Response	Obese_control_Non_Response	4	7	15	0.927	0.927
		Obese_control_Non_Response	Lean_control_Response	7	8	10	0.04	-
Fig S1		group1	group2	n1	n2	statistic	p	p.adj
	AUC1_w13	FVT_ChP	Obese_control	7	8	40	0.189	0.378
		FVT_SDT	Obese_control	7	8	20	0.397	0.505
		FVT_PyT	Obese_control	8	8	51	0.05	0.2
		Unmodified_FVT	Obese_control	8	8	25	0.505	0.505
		Obese_control	Lean_control	8	8	63.5	0.001	-
	OGTT_t0_w13	FVT_ChP	Obese_control	8	8	44.5	0.207	0.528
		FVT_SDT	Obese_control	8	8	40.5	0.399	0.528
		FVT_PyT	Obese_control	8	8	38.5	0.528	0.528
		Unmodified_FVT	Obese_control	8	8	24	0.429	0.528
		Obese_control	Lean_control	8	8	57	0.01	-
	OGTT_t15_w13	FVT_ChP	Obese_control	8	8	62.5	0.002	0.006
		FVT_SDT	Obese_control	8	8	23.5	0.4	0.4
		FVT_PyT	Obese_control	8	8	51	0.05	0.1
		Unmodified_FVT	Obese_control	8	8	21	0.279	0.372
		Obese_control	Lean_control	8	8	64	0.000155	-
	OGTT_t30_w13	FVT_ChP	Obese_control	8	8	51	0.052	0.185
		FVT_SDT	Obese_control	8	8	40	0.442	0.589
		FVT_PyT	Obese_control	8	8	48.5	0.093	0.185
		Unmodified_FVT	Obese_control	8	8	30	0.875	0.875
		Obese_control	Lean_control	8	8	61	0.003	-
	OGTT_t60_w13	FVT_ChP	Obese_control	8	8	40	0.442	0.673
		FVT_SDT	Obese_control	8	8	36.5	0.674	0.674
		FVT_PyT	Obese_control	8	8	53.5	0.027	0.108
		Unmodified_FVT	Obese_control	8	8	25	0.505	0.673
		Obese_control	Lean_control	8	8	57	0.01	-
	OGTT_t90_w13	FVT_ChP	Obese_control	8	8	33	0.958	1
		FVT_SDT	Obese_control	8	8	31.5	1	1
		FVT_PyT	Obese_control	8	8	50	0.066	0.264
		Unmodified_FVT	Obese_control	8	8	25.5	0.528	1
		Obese_control	Lean_control	8	8	56	0.013	-
	OGTT_t120_w13	FVT_ChP	Obese_control	8	8	52	0.04	0.16
		FVT_SDT	Obese_control	8	8	44.5	0.206	0.275
		FVT_PyT	Obese_control	8	8	46.5	0.141	0.275
		Unmodified_FVT	Obese_control	8	8	25.5	0.528	0.528
		Obese_control	Lean_control	8	8	58.5	0.006	-
	Hepatocyte_injury	FVT_ChP	Obese_control	8	8	28	0.587	0.587
		FVT_SDT	Obese_control	8	8	36	0.382	0.509
		FVT_PyT	Obese_control	8	8	19.5	0.121	0.242
		Unmodified_FVT	Obese_control	8	8	18.5	0.095	0.242
		Obese_control	Lean_control	8	8	62.5	0.000749	-
	Inflammation	FVT_ChP	Obese_control	8	8	40	0.17	0.68
		FVT_SDT	Obese_control	8	8	32	1	1
		FVT_PyT	Obese_control	8	8	28	0.648	0.864
		Unmodified_FVT	Obese_control	8	8	28	0.648	0.864
		Obese_control	Lean_control	8	8	40	0.349	-
	Steatosis	FVT_ChP	Obese_control	8	8	32	1	1
		FVT_SDT	Obese_control	8	8	40	0.17	0.393
		FVT_PyT	Obese_control	8	8	23	0.295	0.393
		Unmodified_FVT	Obese_control	8	8	21	0.203	0.393
		Obese_control	Lean_control	8	8	60	0.002	-
Fig S2		group1	group2	n1	n2	statistic	p	p.adj
	mln_Dendritic_cells	FVT_ChP	Obese_control	8	7	27.5	1	1
		FVT_SDT	Obese_control	7	7	24.5	1	1
		FVT_PyT	Obese_control	7	7	21	0.391	1
		Unmodified_FVT	Obese_control	6	7	21.5	1	1
		Obese_control	Lean_control	7	6	16.5	0.438	-
	p_mln_Macrophages	FVT_ChP	Obese_control	8	7	38	0.231	0.837
		FVT_SDT	Obese_control	7	7	25	1	1
		FVT_PyT	Obese_control	7	7	19	0.473	0.837
		Unmodified_FVT	Obese_control	6	7	18	0.628	0.837
		Obese_control	Lean_control	7	6	23	0.819	-
	mln_M1_macrophages	FVT_ChP	Obese_control	8	7	28.5	1	1
		FVT_SDT	Obese_control	7	7	39	0.069	0.208
		FVT_PyT	Obese_control	7	7	37.5	0.104	0.208
		Unmodified_FVT	Obese_control	6	7	25	0.611	0.815
		Obese_control	Lean_control	7	6	2.5	0.01	-
	mln_B_cells	FVT_ChP	Obese_control	8	7	33	0.602	0.602
		FVT_SDT	Obese_control	7	7	12	0.124	0.248
		FVT_PyT	Obese_control	7	7	9.5	0.064	0.248
		Unmodified_FVT	Obese_control	6	7	15.5	0.474	0.602
		Obese_control	Lean_control	7	6	33	0.101	-
	mln_Th_cells	FVT_ChP	Obese_control	8	7	23	0.613	0.731
		FVT_SDT	Obese_control	8	7	38	0.281	0.562
		FVT_PyT	Obese_control	7	7	34	0.259	0.562
		Unmodified_FVT	Obese_control	6	7	24	0.731	0.731
		Obese_control	Lean_control	7	6	2	0.005	-
	mln_Cytotoxic_T_cells	FVT_ChP	Obese_control	8	7	20	0.397	0.529
		FVT_SDT	Obese_control	8	7	41	0.152	0.33
		FVT_PyT	Obese_control	7	7	36	0.165	0.33
		Unmodified_FVT	Obese_control	6	7	24	0.731	0.731
		Obese_control	Lean_control	7	6	2	0.005	-
	mln_Central_memory_T_cells_CD8	FVT_ChP	Obese_control	8	7	34	0.536	0.628
		FVT_SDT	Obese_control	8	7	8	0.02	0.082
		FVT_PyT	Obese_control	7	7	17	0.383	0.628
		Unmodified_FVT	Obese_control	6	7	17	0.628	0.628
		Obese_control	Lean_control	7	6	30	0.234	-
	mln_Effector_memory_T_cells_CD8	FVT_ChP	Obese_control	8	7	36.5	0.354	0.472
		FVT_SDT	Obese_control	8	7	37	0.336	0.472
		FVT_PyT	Obese_control	7	7	36	0.165	0.472
		Unmodified_FVT	Obese_control	6	7	26	0.534	0.534
		Obese_control	Lean_control	7	6	23	0.836	-
	mln_Naive_T_cells_CD8	FVT_ChP	Obese_control	8	7	20	0.397	0.794
		FVT_SDT	Obese_control	8	7	41	0.152	0.608
		FVT_PyT	Obese_control	7	7	24	1	1
		Unmodified_FVT	Obese_control	6	7	24	0.731	0.975
		Obese_control	Lean_control	7	6	20	0.945	-
	mln_Central_memory_T_cells_CD4	FVT_ChP	Obese_control	8	7	17	0.232	0.309
		FVT_SDT	Obese_control	8	7	7	0.014	0.056
		FVT_PyT	Obese_control	7	7	9	0.053	0.106
		Unmodified_FVT	Obese_control	6	7	18	0.731	0.731
		Obese_control	Lean_control	7	6	21	1	-
	mln_Effector_memory_T_cells_CD4	FVT_ChP	Obese_control	8	7	34	0.536	0.715
		FVT_SDT	Obese_control	8	7	30	0.867	0.867
		FVT_PyT	Obese_control	7	7	37	0.128	0.362
		Unmodified_FVT	Obese_control	6	7	11	0.181	0.362
		Obese_control	Lean_control	7	6	27	0.445	-
	mln_Naive_T_cells_CD4	FVT_ChP	Obese_control	8	7	30	0.867	0.867
		FVT_SDT	Obese_control	8	7	49	0.014	0.056
		FVT_PyT	Obese_control	7	7	27	0.805	0.867
		Unmodified_FVT	Obese_control	6	7	30	0.234	0.468
		Obese_control	Lean_control	7	6	20	0.945	-
Fig S3		group1	group2	n1	n2	statistic	p	p.adj
	GM_CSF	FVT_ChP	Obese_control	7	7	11	0.097	0.195
		Unmodified_FVT	Obese_control	7	7	19.5	0.565	0.565
		Obese_control	Lean_control	7	7	35	0.209	-
	IFN_g	FVT_ChP	Obese_control	5	3	3	0.25	0.5
		Unmodified_FVT	Obese_control	6	3	9	1	1
		Obese_control	Lean_control	3	7	9.5	0.909	-
	IL_10	FVT_ChP	Obese_control	8	8	47	0.13	0.26
		Unmodified_FVT	Obese_control	8	8	36	0.721	0.721
		Obese_control	Lean_control	8	6	29	0.56	-
	IL_15	FVT_ChP	Obese_control	8	8	62	0.002	0.004
		Unmodified_FVT	Obese_control	8	8	38	0.563	0.563
		Obese_control	Lean_control	8	7	28	1	-
	IL_17	FVT_ChP	Obese_control	8	6	33	0.272	0.335
		Unmodified_FVT	Obese_control	6	6	24.5	0.335	0.335
		Obese_control	Lean_control	6	4	11.5	1	-
	IL_6	FVT_ChP	Obese_control	8	7	36	0.385	0.77
		Unmodified_FVT	Obese_control	8	7	29.5	0.908	0.908
		Obese_control	Lean_control	7	5	17	1	-
	KC_GRO	FVT_ChP	Obese_control	8	8	44	0.234	0.468
		Unmodified_FVT	Obese_control	8	8	35	0.798	0.798
		Obese_control	Lean_control	8	8	41	0.382	-
	MIP_2	FVT_ChP	Obese_control	8	8	54	0.021	0.041
		Unmodified_FVT	Obese_control	8	8	27	0.645	0.645
		Obese_control	Lean_control	8	8	54	0.021	-
	TNF_a	FVT_ChP	Obese_control	8	8	61	0.003	0.005
		Unmodified_FVT	Obese_control	8	8	44	0.227	0.227
		Obese_control	Lean_control	8	8	36	0.713	-
	IL_22	FVT_ChP	Obese_control	3	1	1	1	1
		Unmodified_FVT	Obese_control	4	1	2	1	1
		Obese_control	Lean_control	1	3	1	1	-
Fig S4 A-F		group1	group2	n1	n2	statistic	p	p.adj
	Allobaculum	FVT_ChP	Obese_control	8	8	49	0.083	0.111
		FVT_SDT	Obese_control	7	8	24	0.68	0.68
		FVT_PyT	Obese_control	8	8	4.5	0.002	0.005
		Unmodified_FVT	Obese_control	8	8	4.5	0.002	-
		Obese_control	Lean_control	8	8	7	0.007	0.007
	Bacteroides	FVT_ChP	Obese_control	8	8	12	0.038	0.08
		FVT_SDT	Obese_control	7	8	10	0.04	0.08
		FVT_PyT	Obese_control	8	8	28	0.721	0.878
		Unmodified_FVT	Obese_control	8	8	30	0.878	0.878
		Obese_control	Lean_control	8	8	19	0.195	-
	Bifidobacterium	Obese_control	Lean_control	8	8	0	0.00041	-
	Clostridium	FVT_ChP	Obese_control	16	16	139	0.672	0.8
		FVT_SDT	Obese_control	14	16	106	0.8	0.8
		FVT_PyT	Obese_control	16	16	102	0.297	0.7
		Unmodified_FVT	Obese_control	16	16	105	0.35	0.7
		Obese_control	Lean_control	16	16	103	0.324	-
	Dehalobacterium	FVT_ChP	Obese_control	8	8	14	0.065	0.26
		FVT_SDT	Obese_control	7	8	25	0.779	0.779
		FVT_PyT	Obese_control	8	8	27	0.645	0.779
		Unmodified_FVT	Obese_control	8	8	19	0.195	0.39
		Obese_control	Lean_control	8	8	28	0.721	-
	Lactobacillus	FVT_ChP	Obese_control	8	8	54	0.021	0.083
		FVT_SDT	Obese_control	7	8	18	0.281	0.375
		FVT_PyT	Obese_control	8	8	32	1	1
		Unmodified_FVT	Obese_control	8	8	21	0.279	0.375
		Obese_control	Lean_control	8	8	58	0.005	-
	Lactococcus	FVT_ChP	Obese_control	8	8	27	0.645	0.86
		FVT_SDT	Obese_control	7	8	41	0.152	0.608
		FVT_PyT	Obese_control	8	8	33	0.959	0.959
		Unmodified_FVT	Obese_control	8	8	42	0.328	0.656
		Obese_control	Lean_control	8	8	64	0.000155	-
	Oscillospira	FVT_ChP	Obese_control	8	8	23	0.382	0.764
		FVT_SDT	Obese_control	7	8	27	0.955	0.955
		FVT_PyT	Obese_control	8	8	36	0.721	0.955
		Unmodified_FVT	Obese_control	8	8	44	0.234	0.764
		Obese_control	Lean_control	8	8	15	0.083	-
	Bacteroidetes vs Firmicutes ratio	FVT_ChP	Obese_control	8	8	10	0.021	0.083
		FVT_SDT	Obese_control	7	8	12	0.072	0.144
		FVT_PyT	Obese_control	8	8	33	0.959	1
		Obese_control	Unmodified_FVT	8	8	32	1	1
		Lean_control	Obese_control	8	8	56	0.01	-
Fig S7		group1	group2	n1	n2	statistic	p	p.adj
	fat_Dendritic_cells	Unmodified_FVT_Response	Obese_control_Non_Response	4	7	0	0.006	0.012
		Unmodified_FVT_Non_Response	Obese_control_Non_Response	4	7	9	0.412	0.412
		Obese_control_Non_Response	Lean_control_Response	7	6	42	0.001	-
	p_fat_Macrophages	Unmodified_FVT_Response	Obese_control_Non_Response	4	7	9	0.412	0.527
		Unmodified_FVT_Non_Response	Obese_control_Non_Response	4	7	10	0.527	0.527
		Obese_control_Non_Response	Lean_control_Response	7	6	25	0.628	-
	fat_M1_macrophages	Unmodified_FVT_Response	Obese_control_Non_Response	4	7	0	0.006	0.012
		Unmodified_FVT_Non_Response	Obese_control_Non_Response	4	7	10	0.527	0.527
		Obese_control_Non_Response	Lean_control_Response	7	6	42	0.001	-
	fat_B_cells	Unmodified_FVT_Response	Obese_control_Non_Response	4	7	6	0.164	0.328
		Unmodified_FVT_Non_Response	Obese_control_Non_Response	4	7	13	0.927	0.927
		Obese_control_Non_Response	Lean_control_Response	7	6	34	0.073	-
	fat_Th_cells	Unmodified_FVT_Response	Obese_control_Non_Response	4	7	2	0.024	0.024
		Unmodified_FVT_Non_Response	Obese_control_Non_Response	4	7	1	0.012	0.024
		Obese_control_Non_Response	Lean_control_Response	7	7	33	0.318	-
	fat_Cytotoxic_T_cells	Unmodified_FVT_Response	Obese_control_Non_Response	4	7	8	0.315	0.63
		Unmodified_FVT_Non_Response	Obese_control_Non_Response	4	7	14	1	1
		Obese_control_Non_Response	Lean_control_Response	7	7	36	0.165	-
	fat_Central_memory_T_cells_CD8	Unmodified_FVT_Response	Obese_control_Non_Response	4	7	2	0.024	0.048
		Unmodified_FVT_Non_Response	Obese_control_Non_Response	4	7	6	0.164	0.164
		Obese_control_Non_Response	Lean_control_Response	7	7	49	0.000583	-
	fat_Effector_memory_T_cells_CD8	Unmodified_FVT_Response	Obese_control_Non_Response	4	7	16	0.788	0.788
		Unmodified_FVT_Non_Response	Obese_control_Non_Response	4	7	25	0.042	0.085
		Obese_control_Non_Response	Lean_control_Response	7	7	18	0.456	-
	fat_Naive_T_cells_CD8	Unmodified_FVT_Response	Obese_control_Non_Response	4	7	22	0.164	0.328
		Unmodified_FVT_Non_Response	Obese_control_Non_Response	4	7	17	0.648	0.648
		Obese_control_Non_Response	Lean_control_Response	7	7	1	0.001	-
	fat_Central_memory_T_cells_CD4	Unmodified_FVT_Response	Obese_control_Non_Response	4	7	23	0.109	0.218
		Unmodified_FVT_Non_Response	Obese_control_Non_Response	4	7	17	0.648	0.648
		Obese_control_Non_Response	Lean_control_Response	7	7	18	0.456	-
	fat_Effector_memory_T_cells_CD4	Unmodified_FVT_Response	Obese_control_Non_Response	4	7	7	0.23	0.46
		Unmodified_FVT_Non_Response	Obese_control_Non_Response	4	7	12	0.788	0.788
		Obese_control_Non_Response	Lean_control_Response	7	7	28	0.71	-
	fat_Naive_T_cells_CD4	Unmodified_FVT_Response	Obese_control_Non_Response	4	7	20	0.315	0.63
		Unmodified_FVT_Non_Response	Obese_control_Non_Response	4	7	14	1	1
		Obese_control_Non_Response	Lean_control_Response	7	7	24	1	-
Fig S8		group1	group2	n1	n2	statistic	p	p.adj
	mln_Dendritic_cells	Unmodified_FVT_Response	Obese_control_Non_Response	2	6	5	0.773	0.878
		Unmodified_FVT_Non_Response	Obese_control_Non_Response	4	6	13	0.878	0.878
		Obese_control_Non_Response	Lean_control_Response	6	6	14.5	0.527	-
	p_mln_Macrophages	Unmodified_FVT_Response	Obese_control_Non_Response	2	6	3.5	0.441	0.882
		Unmodified_FVT_Non_Response	Obese_control_Non_Response	4	6	12	1	1
		Obese_control_Non_Response	Lean_control_Response	6	6	19.5	0.866	-
	mln_M1_macrophages	Unmodified_FVT_Response	Obese_control_Non_Response	2	6	7.5	0.736	0.736
		Unmodified_FVT_Non_Response	Obese_control_Non_Response	4	6	16	0.446	0.736
		Obese_control_Non_Response	Lean_control_Response	6	6	1.5	0.01	-
	mln_B_cells	Unmodified_FVT_Response	Obese_control_Non_Response	2	6	2	0.286	0.572
		Unmodified_FVT_Non_Response	Obese_control_Non_Response	4	6	11.5	1	1
		Obese_control_Non_Response	Lean_control_Response	6	6	28	0.132	-
	mln_Th_cells	Unmodified_FVT_Response	Obese_control_Non_Response	2	6	11	0.143	0.286
		Unmodified_FVT_Non_Response	Obese_control_Non_Response	4	6	10	0.762	0.762
		Obese_control_Non_Response	Lean_control_Response	6	6	2	0.009	-
	mln_Cytotoxic_T_cells	Unmodified_FVT_Response	Obese_control_Non_Response	2	6	11	0.143	0.286
		Unmodified_FVT_Non_Response	Obese_control_Non_Response	4	6	10	0.762	0.762
		Obese_control_Non_Response	Lean_control_Response	6	6	2	0.009	-
	mln_Central_memory_T_cells_CD8	Unmodified_FVT_Response	Obese_control_Non_Response	2	6	5	0.857	0.857
		Unmodified_FVT_Non_Response	Obese_control_Non_Response	4	6	9	0.61	0.857
		Obese_control_Non_Response	Lean_control_Response	6	6	25	0.31	-
	mln_Effector_memory_T_cells_CD8	Unmodified_FVT_Response	Obese_control_Non_Response	2	6	7	0.857	0.857
		Unmodified_FVT_Non_Response	Obese_control_Non_Response	4	6	16	0.476	0.857
		Obese_control_Non_Response	Lean_control_Response	6	6	18	1	-
	mln_Naive_T_cells_CD8	Unmodified_FVT_Response	Obese_control_Non_Response	2	6	7	0.857	0.857
		Unmodified_FVT_Non_Response	Obese_control_Non_Response	4	6	14	0.762	0.857
		Obese_control_Non_Response	Lean_control_Response	6	6	18	1	-
	mln_Central_memory_T_cells_CD4	Unmodified_FVT_Response	Obese_control_Non_Response	2	6	10	0.286	0.286
		Unmodified_FVT_Non_Response	Obese_control_Non_Response	4	6	5	0.171	0.286
		Obese_control_Non_Response	Lean_control_Response	6	6	20	0.818	-
	mln_Effector_memory_T_cells_CD4	Unmodified_FVT_Response	Obese_control_Non_Response	2	6	1	0.143	0.286
		Unmodified_FVT_Non_Response	Obese_control_Non_Response	4	6	9	0.61	0.61
		Obese_control_Non_Response	Lean_control_Response	6	6	22	0.589	-
	mln_Naive_T_cells_CD4	Unmodified_FVT_Response	Obese_control_Non_Response	2	6	6	1	1
		Unmodified_FVT_Non_Response	Obese_control_Non_Response	4	6	18	0.257	0.514
		Obese_control_Non_Response	Lean_control_Response	6	6	18	1	-
Fig S9		group1	group2	n1	n2	statistic	p	p.adj
	GM_CSF	Unmodified_FVT_Response	Obese_control_Non_Response	3	6	6	0.548	0.548
		Unmodified_FVT_Non_Response	Obese_control_Non_Response	4	6	7.5	0.392	0.548
		Obese_control_Non_Response	Lean_control_Response	6	7	35	0.051	-
	IFN_g	Unmodified_FVT_Response	Obese_control_Non_Response	3	2	4	0.8	1
		Unmodified_FVT_Non_Response	Obese_control_Non_Response	3	2	3.5	1	1
		Obese_control_Non_Response	Lean_control_Response	2	7	6	0.883	-
	IL_10	Unmodified_FVT_Response	Obese_control_Non_Response	4	7	10	0.527	0.527
		Unmodified_FVT_Non_Response	Obese_control_Non_Response	4	7	20	0.315	0.527
		Obese_control_Non_Response	Lean_control_Response	7	6	26	0.519	-
	IL_15	Unmodified_FVT_Response	Obese_control_Non_Response	4	7	12	0.788	0.788
		Unmodified_FVT_Non_Response	Obese_control_Non_Response	4	7	19	0.412	0.788
		Obese_control_Non_Response	Lean_control_Response	7	7	28	0.701	-
	IL_17	Unmodified_FVT_Response	Obese_control_Non_Response	3	6	11.5	0.604	0.604
		Unmodified_FVT_Non_Response	Obese_control_Non_Response	3	6	13	0.364	0.604
		Obese_control_Non_Response	Lean_control_Response	6	4	11.5	1	-
	IL_6	Unmodified_FVT_Response	Obese_control_Non_Response	4	7	18	0.527	0.705
		Unmodified_FVT_Non_Response	Obese_control_Non_Response	4	7	11.5	0.705	0.705
		Obese_control_Non_Response	Lean_control_Response	7	5	17	1	-
	KC_GRO	Unmodified_FVT_Response	Obese_control_Non_Response	4	7	12	0.788	0.788
		Unmodified_FVT_Non_Response	Obese_control_Non_Response	4	7	19	0.412	0.788
		Obese_control_Non_Response	Lean_control_Response	7	8	36	0.397	-
	MIP_2	Unmodified_FVT_Response	Obese_control_Non_Response	4	7	3	0.042	0.085
		Unmodified_FVT_Non_Response	Obese_control_Non_Response	4	7	17	0.648	0.648
		Obese_control_Non_Response	Lean_control_Response	7	8	48	0.02	-
	TNF_a	Unmodified_FVT_Response	Obese_control_Non_Response	4	7	14	1	1
		Unmodified_FVT_Non_Response	Obese_control_Non_Response	4	7	24	0.072	0.144
		Obese_control_Non_Response	Lean_control_Response	7	8	32	0.685	-
	IL_22	Unmodified_FVT_Response	Obese_control_Non_Response	2	1	0	0.667	0.667
		Unmodified_FVT_Non_Response	Obese_control_Non_Response	2	1	2	0.667	0.667
		Obese_control_Non_Response	Lean_control_Response	1	3	1	1	-

## Sheet: Figrue 5B
Figure 5B: measure of epididymal white adipose tissue based on response and non-response groups at termination
		Mouse_ID	Liver_NADFL_Response	Parameter
	1	1	Obese_control_Non_Response	2246
	2	2	Lean_control_Response	1504
	3	3	Lean_control_Response	1640
	6	6	Unmodified_FVT_Response	2517
	9	9	Lean_control_Response	1694
	14	14	Obese_control_Non_Response	2510
	15	15	Obese_control_Non_Response	1934
	16	16	Lean_control_Response	1850
	21	21	Unmodified_FVT_Non_Response	2170
	22	22	Unmodified_FVT_Response	2537
	23	23	Obese_control_Non_Response	1840
	24	24	Lean_control_Response	1790
	30	30	Unmodified_FVT_Non_Response	1677
	32	32	Lean_control_Response	1140
	35	35	Unmodified_FVT_Response	2095
	38	38	Obese_control_Non_Response	1892
	39	39	Obese_control_Non_Response	1886
	40	40	Obese_control_Non_Response	3120
	41	41	Lean_control_Response	1450
	43	43	Lean_control_Response	1430
	44	44	Unmodified_FVT_Response	2170
	46	46	Unmodified_FVT_Non_Response	1643
	47	47	Unmodified_FVT_Non_Response	2073

## Sheet: Figure 5D
Figure 5D: Total area under the curve (tAUC)of oral glucose tolerance tests (OGTT) measured at termination of the study based on response and non-response groups
		Mouse_ID	Liver_NADFL_Response	Parameter
	1	1	Obese_control_Non_Response	1782.75
	2	2	Lean_control_Response	1168.5
	3	3	Lean_control_Response	972
	6	6	Unmodified_FVT_Response	1290.75
	9	9	Lean_control_Response	958.5
	14	14	Obese_control_Non_Response	1356.75
	15	15	Obese_control_Non_Response	1440
	16	16	Lean_control_Response	955.5
	21	21	Unmodified_FVT_Non_Response	1559.25
	22	22	Unmodified_FVT_Response	1710
	23	23	Obese_control_Non_Response	1822.5
	24	24	Lean_control_Response	884.25
	30	30	Unmodified_FVT_Non_Response	1968
	32	32	Lean_control_Response	913.5
	35	35	Unmodified_FVT_Response	1341.75
	38	38	Obese_control_Non_Response	1347.75
	39	39	Obese_control_Non_Response	1739.25
	40	40	Obese_control_Non_Response	1224.75
	41	41	Lean_control_Response	991.5
	43	43	Lean_control_Response	944.25
	44	44	Unmodified_FVT_Response	1023.75
	46	46	Unmodified_FVT_Non_Response	NA
	47	47	Unmodified_FVT_Non_Response	1335.75

## Sheet: Figure 5E
Figure 5E: oral glucose tolerance tests (OGTT) measured at termination of the study based on response and non-response groups
		Liver_NADFL_Response	OGTT_t0_w18	OGTT_t15_w18	OGTT_t30_w18	OGTT_t60_w18	OGTT_t90_w18	OGTT_t120_w18
	1	Obese_control_Non_Response	8.6	18.7	18.1	17.2	12.1	10.1
	2	Lean_control_Response	9.2	16.3	11.4	9.1	7.3	7.1
	3	Lean_control_Response	5.7	13.1	8.7	7.1	7.7	6.2
	6	Unmodified_FVT_Response	8.5	10.3	11.4	10.9	10.8	11
	9	Lean_control_Response	7.1	12.4	7.7	7.4	7.9	5.8
	14	Obese_control_Non_Response	10.1	15.2	11.4	12.3	9.8	8.9
	15	Obese_control_Non_Response	8.6	14.7	13.2	12.9	11.1	9.2
	16	Lean_control_Response	6.3	9.8	8.7	8.4	7.4	6.1
	21	Unmodified_FVT_Non_Response	8.8	18.1	17.1	13.9	9.6	8.8
	22	Unmodified_FVT_Response	10	18.6	18.4	13.6	12.9	9.8
	23	Obese_control_Non_Response	12.7	17.4	17.1	15.7	14.7	11.3
	24	Lean_control_Response	7.2	8.3	8.3	7.5	6.9	5.8
	30	Unmodified_FVT_Non_Response	11.4	22.3	22.4	15.7	13.8	10.6
	32	Lean_control_Response	7.7	8.8	9.7	7.7	6.7	4.9
	35	Unmodified_FVT_Response	6.7	15.4	13.4	12.3	9.4	7.2
	38	Obese_control_Non_Response	8.9	14.9	13.8	11.6	9.4	7.8
	39	Obese_control_Non_Response	10.1	19.9	20	15.6	11	7.8
	40	Obese_control_Non_Response	9.9	14.9	11.2	10.2	8.9	6.8
	41	Lean_control_Response	6.2	9.5	9	8.4	8.1	7
	43	Lean_control_Response	5.6	11.3	9.9	6.7	7.1	6.4
	44	Unmodified_FVT_Response	5.4	12.1	9.9	8.4	7.8	6.2
	46	Unmodified_FVT_Non_Response	12.1	22.2	27	12.2	18.3	11.7
	47	Unmodified_FVT_Non_Response	7.7	14.4	15.4	10.6	9.6	7.3

## Sheet: Figure 5A
Figure 5A: metabolic dysfunction-associated fatty liver disease (MAFLD) activity score based on response and non-response groups at termination
		Liver_NADFL_Response	Steatosis	Inflammation	Hepatocyte_injury
	1	Obese_control_Non_Response	3	0	2
	2	Lean_control_Response	2	0	1
	3	Lean_control_Response	1	1	1
	6	Unmodified_FVT_Response	1	0	0
	9	Lean_control_Response	2	0	0
	14	Obese_control_Non_Response	3	1	2
	15	Obese_control_Non_Response	3	0	2
	16	Lean_control_Response	2	0	0
	21	Unmodified_FVT_Non_Response	3	1	2
	22	Unmodified_FVT_Response	2	1	1
	23	Obese_control_Non_Response	3	1	2
	24	Lean_control_Response	1	1	0
	30	Unmodified_FVT_Non_Response	3	0	2
	32	Lean_control_Response	0	1	0
	35	Unmodified_FVT_Response	0	0	0
	38	Obese_control_Non_Response	3	1	2
	39	Obese_control_Non_Response	3	1	2
	40	Obese_control_Non_Response	2	1	2
	41	Lean_control_Response	2	1	1
	43	Lean_control_Response	0	0	0
	44	Unmodified_FVT_Response	0	1	0
	46	Unmodified_FVT_Non_Response	3	1	2
	47	Unmodified_FVT_Non_Response	3	1	2

## Sheet: Figure 5C
Figure 5C: weight gain percentage based on response and non-response groups at termination		Mouse_ID	Liver_NADFL_Response	Parameter
	1	1	Obese_control_Non_Response	248.148
	2	2	Lean_control_Response	172.727
	3	3	Lean_control_Response	161.482
	6	6	Unmodified_FVT_Response	242.623
	9	9	Lean_control_Response	110.127
	14	14	Obese_control_Non_Response	193.413
	15	15	Obese_control_Non_Response	246.97
	16	16	Lean_control_Response	157.246
	21	21	Unmodified_FVT_Non_Response	179.141
	22	22	Unmodified_FVT_Response	336.111
	23	23	Obese_control_Non_Response	278.512
	24	24	Lean_control_Response	134.667
	30	30	Unmodified_FVT_Non_Response	278.906
	32	32	Lean_control_Response	101.333
	35	35	Unmodified_FVT_Response	154.887
	38	38	Obese_control_Non_Response	223.288
	39	39	Obese_control_Non_Response	204.605
	40	40	Obese_control_Non_Response	201.961
	41	41	Lean_control_Response	124.837
	43	43	Lean_control_Response	132.117
	44	44	Unmodified_FVT_Response	150
	46	46	Unmodified_FVT_Non_Response	282.353
	47	47	Unmodified_FVT_Non_Response	201.325

## Sheet: mapping table  (Fig4A-F) 
SampleID	NovaSeqID	Study	Remove	ProjectID	Sample_time_point	Sample_or_Control	Mouse_ID	Vendor	Diet	Treatment	Sex	Liver_response
NovaSeq_TSR97	TSR97	DIO	x	f4_1	Termination	TRUE_sample	1	Taconic	HFD	Obese_control	Male	Non_Response
NovaSeq_TSR98	TSR98	DIO	x	f4_2	Termination	TRUE_sample	2	Taconic	LFD	Lean_control	Male	Response
NovaSeq_TSR99	TSR99	DIO	x	f4_3	Termination	TRUE_sample	3	Taconic	LFD	Lean_control	Male	Response
NovaSeq_TSR100	TSR100	DIO	x	f4_4	Termination	TRUE_sample	4	Taconic	HFD	FVT_SDT	Male	Non_Response
NovaSeq_TSR101	TSR101	DIO	x	f4_5	Termination	TRUE_sample	5	Taconic	HFD	FVT_ChP	Male	Response
NovaSeq_TSR102	TSR102	DIO	x	f4_6	Termination	TRUE_sample	6	Taconic	HFD	Unmodified_FVT	Male	Response
NovaSeq_TSR103	TSR103	DIO	x	f4_7	Termination	TRUE_sample	7	Taconic	HFD	FVT_PyT	Male	Non_Response
NovaSeq_TSR104	TSR104	DIO	x	f4_8	Termination	TRUE_sample	8	Taconic	HFD	FVT_SDT	Male	Non_Response
NovaSeq_TSR105	TSR105	DIO	x	f4_9	Termination	TRUE_sample	9	Taconic	LFD	Lean_control	Male	Response
NovaSeq_TSR106	TSR106	DIO	x	f4_10	Termination	TRUE_sample	10	Taconic	HFD	FVT_SDT	Male	Non_Response
NovaSeq_TSR107	TSR107	DIO	x	f4_11	Termination	TRUE_sample	11	Taconic	HFD	FVT_ChP	Male	Non_Response
NovaSeq_TSR108	TSR108	DIO	x	f4_12	Termination	TRUE_sample	12	Taconic	HFD	FVT_ChP	Male	Non_Response
NovaSeq_TSR109	TSR109	DIO	x	f4_13	Termination	TRUE_sample	13	Taconic	HFD	FVT_PyT	Male	Non_Response
NovaSeq_TSR110	TSR110	DIO	x	f4_14	Termination	TRUE_sample	14	Taconic	HFD	Obese_control	Male	Non_Response
NovaSeq_TSR111	TSR111	DIO	x	f4_15	Termination	TRUE_sample	15	Taconic	HFD	Obese_control	Male	Non_Response
NovaSeq_TSR112	TSR112	DIO	x	f4_16	Termination	TRUE_sample	16	Taconic	LFD	Lean_control	Male	Response
NovaSeq_TSR113	TSR113	DIO	x	f4_17	Termination	TRUE_sample	17	Taconic	HFD	FVT_SDT	Male	Non_Response
NovaSeq_TSR114	TSR114	DIO	x	f4_18	Termination	TRUE_sample	18	Taconic	HFD	FVT_SDT	Male	Non_Response
NovaSeq_TSR115	TSR115	DIO	x	f4_19	Termination	TRUE_sample	19	Taconic	HFD	FVT_ChP	Male	Non_Response
NovaSeq_TSR116	TSR116	DIO	x	f4_20	Termination	TRUE_sample	20	Taconic	HFD	FVT_ChP	Male	Non_Response
NovaSeq_TSR117	TSR117	DIO	x	f4_21	Termination	TRUE_sample	21	Taconic	HFD	Unmodified_FVT	Male	Non_Response
NovaSeq_TSR118	TSR118	DIO	x	f4_22	Termination	TRUE_sample	22	Taconic	HFD	Unmodified_FVT	Male	Response
NovaSeq_TSR119	TSR119	DIO	x	f4_23	Termination	TRUE_sample	23	Taconic	HFD	Obese_control	Male	Non_Response
NovaSeq_TSR120	TSR120	DIO	x	f4_24	Termination	TRUE_sample	24	Taconic	LFD	Lean_control	Male	Response
NovaSeq_TSR121	TSR121	DIO	x	f4_25	Termination	TRUE_sample	25	Taconic	HFD	FVT_PyT	Male	Response
NovaSeq_TSR122	TSR122	DIO	x	f4_26	Termination	TRUE_sample	26	Taconic	HFD	FVT_PyT	Male	Response
NovaSeq_TSR123	TSR123	DIO	x	f4_27	Termination	TRUE_sample	27	Taconic	HFD	FVT_SDT	Male	Non_Response
NovaSeq_TSR124	TSR124	DIO	x	f4_28	Termination	TRUE_sample	28	Taconic	HFD	FVT_ChP	Male	Response
NovaSeq_TSR125	TSR125	DIO	x	f4_29	Termination	TRUE_sample	29	Taconic	HFD	FVT_ChP	Male	Non_Response
NovaSeq_TSR126	TSR126	DIO	x	f4_30	Termination	TRUE_sample	30	Taconic	HFD	Unmodified_FVT	Male	Non_Response
NovaSeq_TSR127	TSR127	DIO	x	f4_31	Termination	TRUE_sample	31	Taconic	HFD	FVT_SDT	Male	Non_Response
NovaSeq_TSR128	TSR128	DIO	x	f4_32	Termination	TRUE_sample	32	Taconic	LFD	Lean_control	Male	Response
NovaSeq_TSR129	TSR129	DIO	x	f4_33	Termination	TRUE_sample	33	Taconic	HFD	FVT_PyT	Male	Non_Response
NovaSeq_TSR130	TSR130	DIO	x	f4_34	Termination	TRUE_sample	34	Taconic	HFD	FVT_ChP	Male	Non_Response
NovaSeq_TSR131	TSR131	DIO	x	f4_35	Termination	TRUE_sample	35	Taconic	HFD	Unmodified_FVT	Male	Response
NovaSeq_TSR132	TSR132	DIO	x	f4_36	Termination	TRUE_sample	36	Taconic	HFD	FVT_SDT	Male	Non_Response
NovaSeq_TSR133	TSR133	DIO	x	f4_37	Termination	TRUE_sample	37	Taconic	HFD	FVT_PyT	Male	Response
NovaSeq_TSR134	TSR134	DIO	x	f4_38	Termination	TRUE_sample	38	Taconic	HFD	Obese_control	Male	Non_Response
NovaSeq_TSR135	TSR135	DIO	x	f4_39	Termination	TRUE_sample	39	Taconic	HFD	Obese_control	Male	Non_Response
NovaSeq_TSR136	TSR136	DIO	x	f4_40	Termination	TRUE_sample	40	Taconic	HFD	Obese_control	Male	Non_Response
NovaSeq_TSR137	TSR137	DIO	x	f4_41	Termination	TRUE_sample	41	Taconic	LFD	Lean_control	Male	Response
NovaSeq_TSR138	TSR138	DIO	x	f4_42	Termination	TRUE_sample	42	Taconic	HFD	FVT_PyT	Male	Non_Response
NovaSeq_TSR139	TSR139	DIO	x	f4_43	Termination	TRUE_sample	43	Taconic	LFD	Lean_control	Male	Response
NovaSeq_TSR140	TSR140	DIO	x	f4_44	Termination	TRUE_sample	44	Taconic	HFD	Unmodified_FVT	Male	Response
NovaSeq_TSR141	TSR141	DIO	x	f4_45	Termination	TRUE_sample	45	Taconic	HFD	Obese_control	Male	Response
NovaSeq_TSR142	TSR142	DIO	x	f4_46	Termination	TRUE_sample	46	Taconic	HFD	Unmodified_FVT	Male	Non_Response
NovaSeq_TSR143	TSR143	DIO	x	f4_47	Termination	TRUE_sample	47	Taconic	HFD	Unmodified_FVT	Male	Non_Response
NovaSeq_TSR144	TSR144	DIO	x	f4_48	Termination	TRUE_sample	48	Taconic	HFD	FVT_PyT	Male	Non_Response
NovaSeq_TSR147	TSR147	DIO	x	f0_1	Arrival	TRUE_sample	1	Taconic	HFD	Obese_control	Male	Non_Response
NovaSeq_TSR148	TSR148	DIO	x	f0_2	Arrival	TRUE_sample	2	Taconic	LFD	Lean_control	Male	Response
NovaSeq_TSR149	TSR149	DIO	x	f0_3	Arrival	TRUE_sample	3	Taconic	LFD	Lean_control	Male	Response
NovaSeq_TSR150	TSR150	DIO	x	f0_4	Arrival	TRUE_sample	4	Taconic	HFD	FVT_SDT	Male	Non_Response
NovaSeq_TSR151	TSR151	DIO	x	f0_5	Arrival	TRUE_sample	5	Taconic	HFD	FVT_ChP	Male	Response
NovaSeq_TSR152	TSR152	DIO	x	f0_6	Arrival	TRUE_sample	6	Taconic	HFD	Unmodified_FVT	Male	Response
NovaSeq_TSR153	TSR153	DIO	x	f0_7	Arrival	TRUE_sample	7	Taconic	HFD	FVT_PyT	Male	Non_Response
NovaSeq_TSR154	TSR154	DIO	x	f0_8	Arrival	TRUE_sample	8	Taconic	HFD	FVT_SDT	Male	Non_Response
NovaSeq_TSR155	TSR155	DIO	s	f0_9	Remove	TRUE_sample	9	Taconic	LFD	Lean_control	Male	Response
NovaSeq_TSR156	TSR156	DIO	s	f0_10	Remove	TRUE_sample	10	Taconic	HFD	FVT_SDT	Male	Non_Response
NovaSeq_TSR157	TSR157	DIO	x	f0_11	Arrival	TRUE_sample	11	Taconic	HFD	FVT_ChP	Male	Non_Response
NovaSeq_TSR158	TSR158	DIO	x	f0_12	Arrival	TRUE_sample	12	Taconic	HFD	FVT_ChP	Male	Non_Response
NovaSeq_TSR159	TSR159	DIO	x	f0_13	Arrival	TRUE_sample	13	Taconic	HFD	FVT_PyT	Male	Non_Response
NovaSeq_TSR160	TSR160	DIO	x	f0_14	Arrival	TRUE_sample	14	Taconic	HFD	Obese_control	Male	Non_Response
NovaSeq_TSR161	TSR161	DIO	x	f0_15	Arrival	TRUE_sample	15	Taconic	HFD	Obese_control	Male	Non_Response
NovaSeq_TSR162	TSR162	DIO	x	f0_16	Arrival	TRUE_sample	16	Taconic	LFD	Lean_control	Male	Response
NovaSeq_TSR163	TSR163	DIO	x	f0_17	Arrival	TRUE_sample	17	Taconic	HFD	FVT_SDT	Male	Non_Response
NovaSeq_TSR164	TSR164	DIO	x	f0_18	Arrival	TRUE_sample	18	Taconic	HFD	FVT_SDT	Male	Non_Response
NovaSeq_TSR165	TSR165	DIO	x	f0_19	Arrival	TRUE_sample	19	Taconic	HFD	FVT_ChP	Male	Non_Response
NovaSeq_TSR166	TSR166	DIO	x	f0_20	Arrival	TRUE_sample	20	Taconic	HFD	FVT_ChP	Male	Non_Response
NovaSeq_TSR167	TSR167	DIO	x	f0_21	Arrival	TRUE_sample	21	Taconic	HFD	Unmodified_FVT	Male	Non_Response
NovaSeq_TSR168	TSR168	DIO	x	f0_22	Arrival	TRUE_sample	22	Taconic	HFD	Unmodified_FVT	Male	Response
NovaSeq_TSR169	TSR169	DIO	x	f0_23	Arrival	TRUE_sample	23	Taconic	HFD	Obese_control	Male	Non_Response
NovaSeq_TSR170	TSR170	DIO	x	f0_24	Arrival	TRUE_sample	24	Taconic	LFD	Lean_control	Male	Response
NovaSeq_TSR171	TSR171	DIO	x	f0_25	Arrival	TRUE_sample	25	Taconic	HFD	FVT_PyT	Male	Response
NovaSeq_TSR172	TSR172	DIO	x	f0_26	Arrival	TRUE_sample	26	Taconic	HFD	FVT_PyT	Male	Response
NovaSeq_TSR173	TSR173	DIO	x	f0_27	Arrival	TRUE_sample	27	Taconic	HFD	FVT_SDT	Male	Non_Response
NovaSeq_TSR174	TSR174	DIO	x	f0_28	Arrival	TRUE_sample	28	Taconic	HFD	FVT_ChP	Male	Response
NovaSeq_TSR175	TSR175	DIO	x	f0_29	Arrival	TRUE_sample	29	Taconic	HFD	FVT_ChP	Male	Non_Response
NovaSeq_TSR176	TSR176	DIO	x	f0_30	Arrival	TRUE_sample	30	Taconic	HFD	Unmodified_FVT	Male	Non_Response
NovaSeq_TSR177	TSR177	DIO	x	f0_31	Arrival	TRUE_sample	31	Taconic	HFD	FVT_SDT	Male	Non_Response
NovaSeq_TSR178	TSR178	DIO	x	f0_32	Arrival	TRUE_sample	32	Taconic	LFD	Lean_control	Male	Response
NovaSeq_TSR179	TSR179	DIO	x	f0_33	Arrival	TRUE_sample	33	Taconic	HFD	FVT_PyT	Male	Non_Response
NovaSeq_TSR180	TSR180	DIO	x	f0_34	Arrival	TRUE_sample	34	Taconic	HFD	FVT_ChP	Male	Non_Response
NovaSeq_TSR181	TSR181	DIO	x	f0_35	Arrival	TRUE_sample	35	Taconic	HFD	Unmodified_FVT	Male	Response
NovaSeq_TSR182	TSR182	DIO	x	f0_36	Arrival	TRUE_sample	36	Taconic	HFD	FVT_SDT	Male	Non_Response
NovaSeq_TSR183	TSR183	DIO	x	f0_37	Arrival	TRUE_sample	37	Taconic	HFD	FVT_PyT	Male	Response
NovaSeq_TSR184	TSR184	DIO	x	f0_38	Arrival	TRUE_sample	38	Taconic	HFD	Obese_control	Male	Non_Response
NovaSeq_TSR185	TSR185	DIO	x	f0_39	Arrival	TRUE_sample	39	Taconic	HFD	Obese_control	Male	Non_Response
NovaSeq_TSR186	TSR186	DIO	x	f0_40	Arrival	TRUE_sample	40	Taconic	HFD	Obese_control	Male	Non_Response
NovaSeq_TSR187	TSR187	DIO	x	f0_41	Arrival	TRUE_sample	41	Taconic	LFD	Lean_control	Male	Response
NovaSeq_TSR188	TSR188	DIO	x	f0_42	Arrival	TRUE_sample	42	Taconic	HFD	FVT_PyT	Male	Non_Response
NovaSeq_TSR271	TSR271	DIO	x	f0_43	Arrival	TRUE_sample	43	Taconic	LFD	Lean_control	Male	Response
NovaSeq_TSR272	TSR272	DIO	x	f0_44	Arrival	TRUE_sample	44	Taconic	HFD	Unmodified_FVT	Male	Response
NovaSeq_TSR273	TSR273	DIO	x	f0_45	Arrival	TRUE_sample	45	Taconic	HFD	Obese_control	Male	Response
NovaSeq_TSR274	TSR274	DIO	x	f0_46	Arrival	TRUE_sample	46	Taconic	HFD	Unmodified_FVT	Male	Non_Response
NovaSeq_TSR275	TSR275	DIO	x	f0_47	Arrival	TRUE_sample	47	Taconic	HFD	Unmodified_FVT	Male	Non_Response
NovaSeq_TSR276	TSR276	DIO	x	f0_48	Arrival	TRUE_sample	48	Taconic	HFD	FVT_PyT	Male	Non_Response
NovaSeq_TSR284	TSR284	DIO	x	f3_1	1w_after_FVT	TRUE_sample	1	Taconic	HFD	Obese_control	Male	Non_Response
NovaSeq_TSR285	TSR285	DIO	x	f3_2	1w_after_FVT	TRUE_sample	2	Taconic	LFD	Lean_control	Male	Response
NovaSeq_TSR286	TSR286	DIO	x	f3_3	1w_after_FVT	TRUE_sample	3	Taconic	LFD	Lean_control	Male	Response
NovaSeq_TSR287	TSR287	DIO	x	f3_4	1w_after_FVT	TRUE_sample	4	Taconic	HFD	FVT_SDT	Male	Non_Response
NovaSeq_TSR288	TSR288	DIO	x	f3_5	1w_after_FVT	TRUE_sample	5	Taconic	HFD	FVT_ChP	Male	Response
NovaSeq_TSR289	TSR289	DIO	x	f3_6	1w_after_FVT	TRUE_sample	6	Taconic	HFD	Unmodified_FVT	Male	Response
NovaSeq_TSR290	TSR290	DIO	x	f3_7	1w_after_FVT	TRUE_sample	7	Taconic	HFD	FVT_PyT	Male	Non_Response
NovaSeq_TSR291	TSR291	DIO	x	f3_8	1w_after_FVT	TRUE_sample	8	Taconic	HFD	FVT_SDT	Male	Non_Response
NovaSeq_TSR292	TSR292	DIO	x	f3_9	1w_after_FVT	TRUE_sample	9	Taconic	LFD	Lean_control	Male	Response
NovaSeq_TSR293	TSR293	DIO	x	f3_10	1w_after_FVT	TRUE_sample	10	Taconic	HFD	FVT_SDT	Male	Non_Response
NovaSeq_TSR294	TSR294	DIO	x	f3_11	1w_after_FVT	TRUE_sample	11	Taconic	HFD	FVT_ChP	Male	Non_Response
NovaSeq_TSR295	TSR295	DIO	x	f3_12	1w_after_FVT	TRUE_sample	12	Taconic	HFD	FVT_ChP	Male	Non_Response
NovaSeq_TSR296	TSR296	DIO	x	f3_13	1w_after_FVT	TRUE_sample	13	Taconic	HFD	FVT_PyT	Male	Non_Response
NovaSeq_TSR297	TSR297	DIO	x	f3_14	1w_after_FVT	TRUE_sample	14	Taconic	HFD	Obese_control	Male	Non_Response
NovaSeq_TSR298	TSR298	DIO	x	f3_15	1w_after_FVT	TRUE_sample	15	Taconic	HFD	Obese_control	Male	Non_Response
NovaSeq_TSR299	TSR299	DIO	x	f3_16	1w_after_FVT	TRUE_sample	16	Taconic	LFD	Lean_control	Male	Response
NovaSeq_TSR300	TSR300	DIO	x	f3_17	1w_after_FVT	TRUE_sample	17	Taconic	HFD	FVT_SDT	Male	Non_Response
NovaSeq_TSR301	TSR301	DIO	x	f3_18	1w_after_FVT	TRUE_sample	18	Taconic	HFD	FVT_SDT	Male	Non_Response
NovaSeq_TSR302	TSR302	DIO	x	f3_19	1w_after_FVT	TRUE_sample	19	Taconic	HFD	FVT_ChP	Male	Non_Response
NovaSeq_TSR303	TSR303	DIO	x	f3_21	1w_after_FVT	TRUE_sample	21	Taconic	HFD	Unmodified_FVT	Male	Non_Response
NovaSeq_TSR304	TSR304	DIO	x	f3_22	1w_after_FVT	TRUE_sample	22	Taconic	HFD	Unmodified_FVT	Male	Response
NovaSeq_TSR305	TSR305	DIO	x	f3_23	1w_after_FVT	TRUE_sample	23	Taconic	HFD	Obese_control	Male	Non_Response
NovaSeq_TSR306	TSR306	DIO	x	f3_24	1w_after_FVT	TRUE_sample	24	Taconic	LFD	Lean_control	Male	Response
NovaSeq_TSR307	TSR307	DIO	x	f3_25	1w_after_FVT	TRUE_sample	25	Taconic	HFD	FVT_PyT	Male	Response
NovaSeq_TSR308	TSR308	DIO	x	f3_26	1w_after_FVT	TRUE_sample	26	Taconic	HFD	FVT_PyT	Male	Response
NovaSeq_TSR309	TSR309	DIO	x	f3_27	1w_after_FVT	TRUE_sample	27	Taconic	HFD	FVT_SDT	Male	Non_Response
NovaSeq_TSR310	TSR310	DIO	x	f3_28	1w_after_FVT	TRUE_sample	28	Taconic	HFD	FVT_ChP	Male	Response
NovaSeq_TSR311	TSR311	DIO	x	f3_29	1w_after_FVT	TRUE_sample	29	Taconic	HFD	FVT_ChP	Male	Non_Response
NovaSeq_TSR312	TSR312	DIO	x	f3_31	1w_after_FVT	TRUE_sample	31	Taconic	HFD	FVT_SDT	Male	Non_Response
NovaSeq_TSR313	TSR313	DIO	x	f3_32	1w_after_FVT	TRUE_sample	32	Taconic	LFD	Lean_control	Male	Response
NovaSeq_TSR314	TSR314	DIO	x	f3_34	1w_after_FVT	TRUE_sample	34	Taconic	HFD	FVT_ChP	Male	Non_Response
NovaSeq_TSR315	TSR315	DIO	x	f3_36	1w_after_FVT	TRUE_sample	36	Taconic	HFD	FVT_SDT	Male	Non_Response
NovaSeq_TSR316	TSR316	DIO	x	f3_37	1w_after_FVT	TRUE_sample	37	Taconic	HFD	FVT_PyT	Male	Response
NovaSeq_TSR317	TSR317	DIO	x	f3_38	1w_after_FVT	TRUE_sample	38	Taconic	HFD	Obese_control	Male	Non_Response
NovaSeq_TSR318	TSR318	DIO	x	f3_39	1w_after_FVT	TRUE_sample	39	Taconic	HFD	Obese_control	Male	Non_Response
NovaSeq_TSR319	TSR319	DIO	x	f3_41	1w_after_FVT	TRUE_sample	41	Taconic	LFD	Lean_control	Male	Response
NovaSeq_TSR320	TSR320	DIO	x	f3_42	1w_after_FVT	TRUE_sample	42	Taconic	HFD	FVT_PyT	Male	Non_Response
NovaSeq_TSR321	TSR321	DIO	x	f3_43	1w_after_FVT	TRUE_sample	43	Taconic	LFD	Lean_control	Male	Response
NovaSeq_TSR322	TSR322	DIO	x	f3_44	1w_after_FVT	TRUE_sample	44	Taconic	HFD	Unmodified_FVT	Male	Response
NovaSeq_TSR323	TSR323	DIO	x	f3_45	1w_after_FVT	TRUE_sample	45	Taconic	HFD	Obese_control	Male	Response
NovaSeq_TSR324	TSR324	DIO	x	f3_46	1w_after_FVT	TRUE_sample	46	Taconic	HFD	Unmodified_FVT	Male	Non_Response
NovaSeq_TSR325	TSR325	DIO	x	f3_48	1w_after_FVT	TRUE_sample	48	Taconic	HFD	FVT_PyT	Male	Non_Response
NovaSeq_TSR326	TSR326	DIO	x	Negative1	Negative	Neg_control	Controls	Controls	Controls	Controls	Controls	Controls
NovaSeq_TSR327	TSR327	DIO	x	Positive_Torben1	Positive_Torben	Pos_control	Controls	Controls	Controls	Controls	Controls	Controls
NovaSeq_TSR328	TSR328	DIO	x	Positive_Xichuan1	Positive_Xichuan	Pos_control	Controls	Controls	Controls	Controls	Controls	Controls
NovaSeq_TSR329	TSR329	DIO	x	Negative_extraction	Negative	Neg_control	Controls	Controls	Controls	Controls	Controls	Controls
NovaSeq_TSR330	TSR330	DIO	x	Positive_Torben2	Positive_Torben	Pos_control	Controls	Controls	Controls	Controls	Controls	Controls
NovaSeq_TSR331	TSR331	DIO	x	Positive_Xichuan2	Positive_Xichuan	Pos_control	Controls	Controls	Controls	Controls	Controls	Controls
NovaSeq_TSR332	TSR332	DIO	x	Negative_RT1	Negative_RT	RT_control	Controls	Controls	Controls	Controls	Controls	Controls
NovaSeq_TSR333	TSR333	DIO	x	Positive_MDA1	Positive_MDA	Pos_control	Controls	Controls	Controls	Controls	Controls	Controls
NovaSeq_TSR334	TSR334	DIO	x	FVT_PyT	FVT_PyT	TRUE_sample	FVT_PyT	FVT_PyT	FVT_PyT	FVT_PyT	FVT_PyT	FVT_PyT
NovaSeq_TSR335	TSR335	DIO	x	FVT_SDT	FVT_SDT	TRUE_sample	FVT_SDT	FVT_SDT	FVT_SDT	FVT_SDT	FVT_SDT	FVT_SDT
NovaSeq_TSR336	TSR336	DIO	x	FVT_ChP	FVT_ChP	TRUE_sample	FVT_ChP	FVT_ChP	FVT_ChP	FVT_ChP	FVT_ChP	FVT_ChP
NovaSeq_TSR337	TSR337	DIO	x	Unmodified_FVT	Unmodified_FVT	TRUE_sample	Unmodified_FVT	Unmodified_FVT	Unmodified_FVT	Unmodified_FVT	Unmodified_FVT	Unmodified_FVT
NovaSeq_TSR338	TSR338	DIO	x	FVT_PyT_Spike	FVT_PyT_Spike	TRUE_sample	Controls	Controls	Controls	Controls	Controls	Controls
NovaSeq_TSR339	TSR339	DIO	x	FVT_SDT_Spike	FVT_SDT_Spike	TRUE_sample	Controls	Controls	Controls	Controls	Controls	Controls
NovaSeq_TSR340	TSR340	DIO	x	FVT_ChP_Spike	FVT_ChP_Spike	TRUE_sample	Controls	Controls	Controls	Controls	Controls	Controls
NovaSeq_TSR341	TSR341	DIO	x	Unmodified_FVT_Spike	Unmodified_FVT_Spike	TRUE_sample	Controls	Controls	Controls	Controls	Controls	Controls
NovaSeq_TSR342	TSR342	DIO	x	Negative_RT2	Negative_RT	RT_control	Controls	Controls	Controls	Controls	Controls	Controls
NovaSeq_TSR343	TSR343	DIO	x	Negative_separation	Negative	Neg_control	Controls	Controls	Controls	Controls	Controls	Controls
NovaSeq_TSR344	TSR344	DIO	x	Positive_Separation_Torben1	Positive_Torben	Pos_control	Controls	Controls	Controls	Controls	Controls	Controls
NovaSeq_TSR345	TSR345	DIO	x	Positive_Separation_Xichuan1	Positive_Xichuan	Pos_control	Controls	Controls	Controls	Controls	Controls	Controls
NovaSeq_TSR346	TSR346	DIO	x	Negative_extraction2	Negative	Neg_control	Controls	Controls	Controls	Controls	Controls	Controls
NovaSeq_TSR347	TSR347	DIO	x	Positive_Extraction_Torben1	Positive_Torben	Pos_control	Controls	Controls	Controls	Controls	Controls	Controls
NovaSeq_TSR348	TSR348	DIO	x	Positive_Extraction_Xichuan1	Positive_Xichuan	Pos_control	Controls	Controls	Controls	Controls	Controls	Controls
NovaSeq_TSR349	TSR349	DIO	x	Positive_Extraction_Torben2	Positive_Torben	Pos_control	Controls	Controls	Controls	Controls	Controls	Controls
NovaSeq_TSR350	TSR350	DIO	x	SM_Buffer	SM_Buffer	Neg_control	Controls	Controls	Controls	Controls	Controls	Controls
NovaSeq_TSR353	TSR353	DIO	x	Positive_Extraction_Xichuan2	Positive_Xichuan	Pos_control	Controls	Controls	Controls	Controls	Controls	Controls
NovaSeq_TSR354	TSR354	DIO	x	Positive_Extraction_Torben3	Positive_Torben	Pos_control	Controls	Controls	Controls	Controls	Controls	Controls
NovaSeq_TSR355	TSR355	DIO	x	Negative_RT3	Negative_RT	RT_control	Controls	Controls	Controls	Controls	Controls	Controls
NovaSeq_TSR362	TSR362	DIO	s	F0_9_re	Arrival	TRUE_sample	9_re	Taconic	LFD	Lean_control	Male	Male
NovaSeq_TSR363	TSR363	DIO	s	F0_10_re	Arrival	TRUE_sample	10_re	Taconic	HFD	FVT_SDT	Male	Male
NovaSeq_TSR364	TSR364	DIO	x	Negative_MDA3	Negative_MDA	MDA_control	Controls	Controls	Controls	Controls	Controls	Controls
NovaSeq_TSR365	TSR365	DIO	x	Positive_MDA2	Positive_MDA	Pos_control	Controls	Controls	Controls	Controls	Controls	Controls
NovaSeq_TSR145	TSR145	DIO	x	Negative4	Negative	Neg_control	Controls	Controls	Controls	Controls	Controls	Controls
NovaSeq_TSR146	TSR146	DIO	x	Positive_Torben3	Positive_Torben	Pos_control	Controls	Controls	Controls	Controls	Controls	Controls
NovaSeq_TSR277	TSR277	DIO	x	Negative5	Negative	Neg_control	Controls	Controls	Controls	Controls	Controls	Controls
NovaSeq_TSR278	TSR278	DIO	x	Positive_Torben5	Positive_Torben	Pos_control	Controls	Controls	Controls	Controls	Controls	Controls
NovaSeq_TSR279	TSR279	DIO	x	Positive_Xichuan4	Positive_Xichuan	Pos_control	Controls	Controls	Controls	Controls	Controls	Controls
NovaSeq_TSR280	TSR280	DIO	x	Negative_extraction4	Negative	Neg_control	Controls	Controls	Controls	Controls	Controls	Controls
NovaSeq_TSR281	TSR281	DIO	x	Positive_Extraction_Torben5	Positive_Torben	Pos_control	Controls	Controls	Controls	Controls	Controls	Controls
NovaSeq_TSR282	TSR282	DIO	x	Positive_Extraction_Xichuan4	Positive_Xichuan	Pos_control	Controls	Controls	Controls	Controls	Controls	Controls
NovaSeq_TSR283	TSR283	DIO	x	Negative_RT5	Negative_RT	RT_control	Controls	Controls	Controls	Controls	Controls	Controls
NovaSeq_TSR189	TSR189	DIO	x	Positive_MDA3	Positive_MDA	Pos_control	Controls	Controls	Controls	Controls	Controls	Controls
NovaSeq_TSR190	TSR190	DIO	x	Positive_MDA4	Positive_MDA	Pos_control	Controls	Controls	Controls	Controls	Controls	Controls

[truncated: 11 more sheets: host taxa table (Fig4A-F), viral taxa table (Fig4A-F), vOTU table (Fig4A-F), Figure 2A-L, otu_table (Fig3A-F&5F-N), mapping table  (Fig3A-F&5F-N) ,  taxa table  (Fig3A-F&5F-N), Figure 1D, Figure 1B, Figure 1A, Figrue 1C]
